# Supplementary material for: [N′-(3,5-Diiodo-2-oxidobenzyl­idene-κO)-4-methyl­benzohydrazidato-κ2 N′,O](methanol-κO)(methano­lato-κO)oxidovanadium(V)
Source: Acta Crystallogr Sect E Struct Rep Online. 2011 Mar 26;67(Pt 4):m482. doi: 10.1107/S1600536811010385 (PMC3100050; doi:10.1107/S1600536811010385)
Supplement: Supplementary file 2 [file e-67-0m482-Isup2.hkl]

# 
# h,k,l, Fc-squared, Fo-squared, sigma(Fo-squared) and status flag 
# 
data_I
_shelx_title ' test_0m in P-1' 
_shelx_refln_list_code          4 
_shelx_F_calc_maximum      251.29 
_exptl_crystal_F_000       604.00 
_reflns_d_resolution_high  0.7964 
 
loop_ 
 _symmetry_equiv_pos_as_xyz 
 'x, y, z' 
 '-x, -y, -z' 
 
_cell_length_a     7.8901 
_cell_length_b    10.0299 
_cell_length_c    13.6278 
_cell_angle_alpha  81.857 
_cell_angle_beta   84.777 
_cell_angle_gamma  85.286 
 
_shelx_F_squared_multiplier     1.000 
 
loop_ 
 _refln_index_h 
 _refln_index_k 
 _refln_index_l 
 _refln_F_squared_calc 
 _refln_F_squared_meas 
 _refln_F_squared_sigma 
 _refln_observed_status 
   1   0   0    11182.96    10974.35    217.94 o 
   2   0   0     5194.14     5186.86    110.10 o 
   3   0   0     1316.17     1336.85     34.43 o 
   4   0   0        0.98        0.87      6.09 o 
   5   0   0     1959.85     1929.04     53.36 o 
   6   0   0     1465.48     1539.87     41.07 o 
   7   0   0      153.96      161.86     59.70 o 
   8   0   0       25.95       30.39     14.90 o 
  -8   1   0       44.52       35.47     16.44 o 
  -7   1   0      784.21      899.88     41.27 o 
  -6   1   0        0.49        8.62      9.70 o 
  -5   1   0     1315.26     1235.37     47.17 o 
  -4   1   0     9622.84     9972.67    129.93 o 
  -3   1   0     9386.24     9544.09    160.04 o 
  -2   1   0    18743.86    18598.58    243.94 o 
  -1   1   0    22901.47    21341.00    362.96 o 
   0   1   0      734.43      799.07     17.11 o 
   1   1   0     9269.67     9340.36    109.72 o 
   2   1   0     2013.21     1975.39     41.21 o 
   3   1   0       56.76       72.30     10.01 o 
   4   1   0     2863.56     2842.36     64.28 o 
   5   1   0      495.52      511.60     27.90 o 
   6   1   0        0.54        1.78     18.58 o 
   7   1   0        1.35       -0.91     10.41 o 
   8   1   0      181.23      175.14     24.09 o 
  -8   2   0        3.81       -8.21     12.33 o 
  -7   2   0      529.99      482.67     31.43 o 
  -6   2   0     4424.01     4314.47     95.45 o 
  -5   2   0     4611.27     4641.14     94.69 o 
  -4   2   0     4114.67     4299.23     84.56 o 
  -3   2   0     1358.55     1412.57     78.84 o 
  -2   2   0      158.93      140.68     11.13 o 
  -1   2   0      271.03      299.04     13.53 o 
   0   2   0    15964.38    14554.77    204.91 o 
   1   2   0      886.73     1017.40     20.54 o 
   2   2   0     1878.97     1975.23     34.41 o 
   3   2   0      367.18      345.05     26.19 o 
   4   2   0      741.05      766.14     34.92 o 
   5   2   0       49.75       43.99     12.33 o 
   6   2   0      155.40      144.55     20.16 o 
   7   2   0     1165.48     1210.83     65.33 o 
   8   2   0      409.76      350.85     51.81 o 
  -8   3   0      128.71      130.20     23.67 o 
  -7   3   0     1318.01     1348.50    119.39 o 
  -6   3   0      244.46      286.57     25.08 o 
  -5   3   0      109.19      131.80     17.11 o 
  -4   3   0        3.11        1.13      7.76 o 
  -3   3   0      407.84      426.37     21.57 o 
  -2   3   0      677.34      684.17     25.40 o 
  -1   3   0       15.21       57.06      9.91 o 
   0   3   0      957.79     1078.44     24.51 o 
   1   3   0     2101.52     2188.55     38.72 o 
   2   3   0      581.13      602.16     18.72 o 
   3   3   0     6757.82     6513.22     92.75 o 
   4   3   0     2280.25     2265.07     64.76 o 
   5   3   0      979.87      956.55     38.41 o 
   6   3   0     2202.76     2432.37     91.80 o 
   7   3   0      820.73      844.52     42.34 o 
   8   3   0       18.87       36.61     27.59 o 
  -8   4   0       95.09      101.97     23.09 o 
  -7   4   0      137.68      163.13     23.97 o 
  -6   4   0        0.59        6.38     11.47 o 
  -5   4   0      119.70      116.39     17.47 o 
  -4   4   0      210.13      165.44     24.78 o 
  -3   4   0      999.49      962.16     35.67 o 
  -2   4   0       25.72       33.86      9.93 o 
  -1   4   0       21.98       51.26      6.65 o 
   0   4   0      250.84      256.77     20.71 o 
   1   4   0     5814.91     5835.68     85.56 o 
   2   4   0    17225.36    16884.02    208.48 o 
   3   4   0     5556.22     5531.44     85.14 o 
   4   4   0     1589.94     1507.21     43.18 o 
   5   4   0      388.26      467.23     29.32 o 
   6   4   0      547.90      640.00     54.35 o 
   7   4   0      296.39      293.24     29.79 o 
   8   4   0      193.29      240.47     49.00 o 
  -8   5   0      155.45      122.87     57.44 o 
  -7   5   0       10.86       22.44     16.09 o 
  -6   5   0       34.78       42.51     15.81 o 
  -5   5   0      389.96      480.73     52.94 o 
  -4   5   0     1349.11     1409.65     65.33 o 
  -3   5   0      973.06      957.30     39.29 o 
  -2   5   0     4263.05     4372.29    205.55 o 
  -1   5   0     5042.60     4961.39     78.06 o 
   0   5   0    12376.83    12544.14    164.36 o 
   1   5   0    15063.91    14373.86    245.37 o 
   2   5   0     2652.48     2741.45     54.26 o 
   3   5   0       25.85        6.81      6.67 o 
   4   5   0       11.14       11.91      8.08 o 
   5   5   0      258.89      277.64     38.89 o 
   6   5   0     1189.14     1204.23     62.79 o 
   7   5   0      224.01      374.11     33.20 o 
   8   5   0       26.07       46.74     34.35 o 
  -8   6   0        6.13       16.31     18.00 o 
  -7   6   0        1.03       -7.00     13.22 o 
  -6   6   0        0.15        7.60     13.14 o 
  -5   6   0       61.47       41.10     16.50 o 
  -4   6   0     2960.78     2916.61     81.54 o 
  -3   6   0     5408.41     5379.11    117.19 o 
  -2   6   0     2909.64     2776.37     75.12 o 
  -1   6   0     3008.33     3054.30     59.19 o 
   0   6   0     3443.53     3462.90     65.57 o 
   1   6   0      340.57      299.25     23.94 o 
   2   6   0     2463.05     2402.08     71.32 o 
   3   6   0       59.26       51.33     11.61 o 
   4   6   0      142.37      148.96     16.27 o 
   5   6   0       26.83       44.50     12.47 o 
   6   6   0       52.26       78.64     19.33 o 
   7   6   0       15.62       20.78     16.25 o 
   8   6   0       46.92       43.93     35.48 o 
  -7   7   0        1.45       -3.29     15.28 o 
  -6   7   0      419.95      399.60     37.90 o 
  -5   7   0     1361.69     1539.44     62.70 o 
  -4   7   0     1198.03     1393.28     79.12 o 
  -3   7   0      450.22      452.33    111.51 o 
  -2   7   0       46.05       29.55     15.07 o 
  -1   7   0       39.61       26.86     13.93 o 
   0   7   0      716.37      659.83     29.02 o 
   1   7   0     1101.70      953.93     35.53 o 
   2   7   0      252.05      263.06     34.13 o 
   3   7   0      957.98     1060.68     38.20 o 
   4   7   0      244.99      235.27     22.67 o 
   5   7   0      763.31      704.73     33.25 o 
   6   7   0       89.79       35.00     13.61 o 
   7   7   0      220.34      148.37     26.24 o 
   8   7   0       57.94       47.31     38.30 o 
  -7   8   0       77.76      113.97     28.13 o 
  -6   8   0      342.72      373.86    103.34 o 
  -5   8   0      228.10      214.68     31.52 o 
  -4   8   0        6.30      -10.23     14.61 o 
  -3   8   0       74.31      157.84     62.51 o 
  -2   8   0        0.25       -5.91     14.67 o 
  -1   8   0      627.15      695.32     41.21 o 
   0   8   0       87.99       85.56     15.69 o 
   1   8   0      281.42      266.62     33.79 o 
   2   8   0       21.83       18.45     11.58 o 
   3   8   0      719.07      672.73     33.04 o 
   4   8   0     2296.76     2132.19     59.67 o 
   5   8   0      589.73      572.44     57.67 o 
   6   8   0       78.11       77.23     31.04 o 
   7   8   0      147.05      235.58     33.28 o 
  -6   9   0       33.46       23.45     22.81 o 
  -5   9   0       15.38       18.05     17.50 o 
  -4   9   0        3.67       16.44     23.37 o 
  -3   9   0       61.60       50.21     22.69 o 
  -2   9   0      237.36      207.16     29.62 o 
  -1   9   0      287.38      280.60     31.74 o 
   0   9   0     1194.56     1339.33     58.79 o 
   1   9   0      465.40      467.85     30.72 o 
   2   9   0       88.29       95.17     18.72 o 
   3   9   0     2286.14     2259.37     64.38 o 
   4   9   0       50.34       64.79     18.39 o 
   5   9   0        2.65       -0.32     13.73 o 
   6   9   0        0.06       -0.58     14.75 o 
   7   9   0       17.03       -2.82     31.54 o 
  -5  10   0       20.35       18.17     21.57 o 
  -4  10   0       70.08       31.23     21.78 o 
  -3  10   0       49.28       37.79     21.40 o 
  -2  10   0     1068.84     1136.20     60.39 o 
  -1  10   0     1066.71     1143.10     59.27 o 
   0  10   0      405.89      453.42    125.30 o 
   1  10   0      643.20      687.65     47.34 o 
   2  10   0     1742.45     1852.09     59.54 o 
   3  10   0        4.21        6.51     15.19 o 
   4  10   0      284.30      256.72     28.09 o 
   5  10   0      112.06       99.77     22.35 o 
   6  10   0       10.63        7.46     17.34 o 
  -4  11   0       62.95       76.91     25.68 o 
  -3  11   0      597.95      642.19     57.16 o 
  -2  11   0      524.19      579.17     50.46 o 
  -1  11   0        5.47       18.94     17.09 o 
   0  11   0        9.60        2.36     18.13 o 
   1  11   0       46.52       79.01     23.95 o 
   2  11   0      225.36      220.91     33.61 o 
   3  11   0      577.96      551.54     39.56 o 
   4  11   0        0.22        6.47     18.25 o 
   5  11   0       16.99        9.17     18.22 o 
  -1  12   0      120.94      203.08     35.60 o 
   0  12   0        0.45       24.28     23.51 o 
   1  12   0        8.99       17.89     22.46 o 
   2  12   0      105.19       79.87     28.07 o 
   3  12   0        0.32       -4.32     21.30 o 
  -2 -12   1       45.58       50.88     25.70 o 
  -1 -12   1      342.48      375.00     68.42 o 
   0 -12   1      380.04      301.41     39.37 o 
   1 -12   1       88.97       38.28     21.37 o 
  -5 -11   1      483.94      545.84     49.95 o 
  -4 -11   1      642.29      560.88    132.91 o 
  -3 -11   1      142.12      201.61     26.43 o 
  -2 -11   1      123.30      111.24     27.22 o 
  -1 -11   1      325.94      245.28     34.84 o 
   0 -11   1        0.66      -11.70     14.56 o 
   1 -11   1      387.23      496.23     46.41 o 
   2 -11   1      213.60      224.47     36.21 o 
   3 -11   1        9.92       12.46     20.42 o 
  -6 -10   1      151.45      157.86     31.52 o 
  -5 -10   1      307.68      270.44     35.63 o 
  -4 -10   1      237.22      233.29     42.80 o 
  -3 -10   1       13.05       -4.93     15.60 o 
  -2 -10   1       60.40       12.39     19.35 o 
  -1 -10   1      225.17      198.77     30.65 o 
   0 -10   1      841.21      920.91     92.08 o 
   1 -10   1      351.14      367.69     53.78 o 
   2 -10   1        9.00        6.46     18.27 o 
   3 -10   1       33.65       28.39     34.63 o 
   4 -10   1      195.88      254.78     39.14 o 
   5 -10   1       16.47       33.79     21.68 o 
  -6  -9   1      324.34      248.10     32.76 o 
  -5  -9   1      177.21      192.40     25.35 o 
  -4  -9   1        7.23        9.17     15.43 o 
  -3  -9   1        4.81        1.27     14.37 o 
  -2  -9   1      963.21      985.08     50.72 o 
  -1  -9   1      854.93      824.44     46.19 o 
   0  -9   1        5.41        3.44     14.27 o 
   1  -9   1        2.54       -9.76     13.21 o 
   2  -9   1      326.82      328.57     35.42 o 
   3  -9   1      524.28      553.29    158.53 o 
   4  -9   1      444.45      480.31     43.84 o 
   5  -9   1       17.83       44.33     22.58 o 
   6  -9   1      105.88      155.55     59.13 o 
  -6  -8   1      119.85      115.11     21.12 o 
  -5  -8   1      267.81      236.67     24.71 o 
  -4  -8   1      215.55      247.98     23.97 o 
  -3  -8   1        0.03       -5.93     10.04 o 
  -2  -8   1       88.87       89.19     16.63 o 
  -1  -8   1      105.73      110.50     21.88 o 
   0  -8   1      134.03      126.72     22.29 o 
   1  -8   1     2420.40     2417.45     77.63 o 
   2  -8   1     2279.95     2454.67    170.64 o 
   3  -8   1      700.21      723.10     44.10 o 
   4  -8   1        6.40       -1.26     16.04 o 
   5  -8   1        9.85       11.53     16.67 o 
   6  -8   1        1.59       23.71     18.51 o 
   7  -8   1      228.26      322.13     52.37 o 
  -7  -7   1       55.59        9.01     32.10 o 
  -6  -7   1       99.94      118.37     40.55 o 
  -5  -7   1      214.62      233.59     22.39 o 
  -4  -7   1        3.60        3.85      9.77 o 
  -3  -7   1     2050.43     2077.44     54.87 o 
  -2  -7   1     3238.17     3140.74     68.65 o 
  -1  -7   1     2821.37     2733.67     62.10 o 
   0  -7   1     3513.88     3640.58     91.92 o 
   1  -7   1     3631.20     3646.68     93.02 o 
   2  -7   1       14.64       21.57     16.89 o 
   3  -7   1      732.13      823.79     44.01 o 
   4  -7   1      973.97     1003.56     64.76 o 
   5  -7   1      219.33      182.69     35.76 o 
   6  -7   1      557.45      408.21    108.69 o 
   7  -7   1      415.49      274.13     33.67 o 
  -7  -6   1       30.01       77.15     37.17 o 
  -6  -6   1       69.04      128.69     27.03 o 
  -5  -6   1      684.12      742.39     31.71 o 
  -4  -6   1     3417.21     3442.07     70.90 o 
  -3  -6   1     8147.25     7694.96    120.32 o 
  -2  -6   1     1365.60     1319.94     62.09 o 
  -1  -6   1      655.79      638.55     26.54 o 
   0  -6   1      217.70      230.72     23.00 o 
   1  -6   1     2304.28     2375.01     50.43 o 
   2  -6   1     7712.68     7689.63    152.90 o 
   3  -6   1     1841.82     1894.96     61.88 o 
   4  -6   1      349.44      316.57     28.94 o 
   5  -6   1      834.74      709.61     40.41 o 
   6  -6   1      285.95      256.36     29.58 o 
   7  -6   1        0.08       18.30     17.12 o 
   8  -6   1        1.17        2.82     23.65 o 
  -9  -5   1       45.89      120.52     37.73 o 
  -7  -5   1      333.62      430.82     61.38 o 
  -6  -5   1      777.68      854.38     41.02 o 
  -5  -5   1     2368.73     2199.23     64.94 o 
  -4  -5   1     1488.47     1390.64     39.03 o 
  -3  -5   1      402.68      443.95     21.99 o 
  -2  -5   1     1238.37     1316.89     35.94 o 
  -1  -5   1     3943.54     4064.96     70.75 o 
   0  -5   1     3585.78     3752.81    116.44 o 
   1  -5   1     8803.67     9236.37    126.70 o 
   2  -5   1       15.63       17.97     10.41 o 
   3  -5   1        0.08      -10.70      7.13 o 
   4  -5   1      581.34      559.34     31.51 o 
   5  -5   1      727.65      782.74     39.29 o 
   6  -5   1       27.50       34.35     15.33 o 
   7  -5   1       39.74       59.18     19.80 o 
   8  -5   1      172.68      233.15     47.87 o 
  -9  -4   1      305.54      575.55     67.58 o 
  -7  -4   1       83.04       63.07     31.54 o 
  -6  -4   1      881.11      874.37     40.26 o 
  -5  -4   1        5.43       -0.46      9.12 o 
  -4  -4   1     2713.09     2577.32     52.88 o 
  -3  -4   1     4386.31     4139.93     69.78 o 
  -2  -4   1      174.30      253.97     18.31 o 
  -1  -4   1     2957.71     3227.46     57.34 o 
   0  -4   1     2490.55     2628.67     48.45 o 
   1  -4   1      464.84      520.01     17.86 o 
   2  -4   1      514.96      593.02     33.51 o 
   3  -4   1     2403.45     2540.91     62.94 o 
   4  -4   1     2594.54     2426.26     63.65 o 
   5  -4   1      488.60      452.88     35.20 o 
   6  -4   1        9.09       12.81     11.70 o 
   7  -4   1        2.70        2.37     13.80 o 
   8  -4   1       31.55       46.18     30.41 o 
  -7  -3   1        2.91       16.63     13.93 o 
  -6  -3   1        1.19       -0.99     10.98 o 
  -5  -3   1     1612.21     1513.65     48.13 o 
  -4  -3   1      215.00      175.49     16.77 o 
  -3  -3   1       60.16       43.75      7.64 o 
  -2  -3   1      123.06      116.39     14.69 o 
  -1  -3   1      964.36      930.20     23.32 o 
   0  -3   1     7494.27     7153.83    117.07 o 
   1  -3   1     2264.50     2220.95     37.49 o 
   2  -3   1     9272.40     8943.71    202.74 o 
   3  -3   1     3061.87     2888.05     63.31 o 
   4  -3   1     2094.84     2157.93     56.21 o 
   5  -3   1      467.82      521.41     29.07 o 
   6  -3   1      848.49      935.55     40.57 o 
   7  -3   1      193.02      206.08     24.47 o 
   8  -3   1      508.73      560.91     59.70 o 
   9  -3   1      151.73      210.06     44.49 o 
  -8  -2   1       35.98       97.99     30.97 o 
  -6  -2   1      259.62      279.33     39.98 o 
  -5  -2   1      716.63      694.94     52.37 o 
  -4  -2   1     1078.39     1230.05     37.72 o 
  -3  -2   1       85.67      149.59     16.05 o 
  -2  -2   1     9890.43     9144.85    115.42 o 
  -1  -2   1    11779.38    11504.49    138.52 o 
   0  -2   1     7897.92     7965.33     98.95 o 
   1  -2   1     7928.36     7937.51    121.41 o 
   2  -2   1      209.29      286.16     26.47 o 
   3  -2   1     3031.21     3032.45     47.03 o 
   4  -2   1     8389.94     8543.91    127.79 o 
   5  -2   1     4940.65     5038.37    100.24 o 
   6  -2   1      804.20      820.72     36.62 o 
   7  -2   1      372.82      392.13     30.63 o 
   8  -2   1      298.63      271.44     43.36 o 
  -7  -1   1      110.26       92.92     24.22 o 
  -6  -1   1     1091.38     1139.28     58.01 o 
  -5  -1   1     1133.88     1077.58     39.04 o 
  -4  -1   1     3361.70     3336.58     70.88 o 
  -3  -1   1    15652.58    15345.44    229.54 o 
  -2  -1   1    63144.28    54998.47   1091.41 o 
  -1  -1   1      649.44      680.17     18.68 o 
   0  -1   1      601.70      624.00     12.14 o 
   1  -1   1     3796.56     3758.55     81.66 o 
   2  -1   1    17365.82    16903.04    195.33 o 
   3  -1   1    11976.37    11315.83    139.07 o 
   4  -1   1     1683.30     1601.18     34.08 o 
   5  -1   1       74.31       59.06      9.73 o 
   6  -1   1       27.33       17.44     10.96 o 
   7  -1   1      303.04      327.80     27.10 o 
   8  -1   1       18.18       43.93     24.22 o 
  -9   0   1        1.16       16.89     23.09 o 
  -8   0   1      259.92      280.46     39.98 o 
  -7   0   1     1128.45     1252.80     47.95 o 
  -6   0   1     1143.06     1235.02     61.95 o 
  -5   0   1      918.73      892.05     47.31 o 
  -4   0   1     1722.55     1763.93     45.53 o 
  -3   0   1     1834.58     2021.38     44.64 o 
  -2   0   1    60876.11    56316.27   1073.39 o 
  -1   0   1    26367.96    23994.68    478.13 o 
   1   0   1     3335.95     3359.00     53.96 o 
   2   0   1     4359.33     4206.59     71.28 o 
   3   0   1        5.31       13.24      5.76 o 
   4   0   1      366.75      335.66     19.71 o 
   5   0   1      183.65      227.78     15.29 o 
   6   0   1      914.04      899.65     30.66 o 
   7   0   1      287.66      282.57     25.25 o 
   8   0   1        8.45        9.57     19.71 o 
  -9   1   1      345.97      354.23     47.31 o 
  -8   1   1      762.83      842.49     60.82 o 
  -7   1   1      129.64      153.05     20.90 o 
  -6   1   1       42.58       52.89     13.12 o 
  -5   1   1       57.90       95.61     33.16 o 
  -4   1   1      343.70      373.73     18.67 o 
  -3   1   1     6085.36     5836.23     85.71 o 
  -2   1   1     7429.92     7633.54     94.17 o 
  -1   1   1     2904.10     3280.86     52.75 o 
   0   1   1     3004.46     2936.32     44.99 o 
   1   1   1     4581.17     4771.86     75.61 o 
   2   1   1     5744.31     5959.05    220.20 o 
   3   1   1      259.28      310.46     25.91 o 
   4   1   1     6425.88     6163.07    112.78 o 
   5   1   1     3565.19     3578.09     81.62 o 
   6   1   1      485.44      475.37     30.02 o 
   7   1   1       82.57       94.01     19.00 o 
   8   1   1       42.70       39.42     24.78 o 
  -9   2   1       95.71      135.72     34.92 o 
  -8   2   1       25.76       31.54     21.96 o 
  -7   2   1      118.31      127.27     19.72 o 
  -6   2   1       17.32        2.45      9.13 o 
  -5   2   1        1.18       17.23     12.39 o 
  -4   2   1     1424.33     1461.04     30.99 o 
  -3   2   1        1.27       -1.41      3.22 o 
  -2   2   1      287.75      299.38     14.50 o 
  -1   2   1     1649.69     1748.68     36.98 o 
   0   2   1     4853.58     5216.11     67.19 o 
   1   2   1     8879.94     9208.79    196.84 o 
   2   2   1     9291.55     9573.04    118.82 o 
   3   2   1     4602.48     4702.65     89.28 o 
   4   2   1     2233.55     2281.50     58.28 o 
   5   2   1      332.92      313.31     23.49 o 
   6   2   1     3313.63     3070.85    108.69 o 
   7   2   1      946.60     1026.75     47.47 o 
   8   2   1      338.37      333.96     43.36 o 
  -9   3   1       12.44      -29.57     19.71 o 
  -8   3   1       47.49       38.30     21.96 o 
  -7   3   1        0.95        2.82     11.95 o 
  -6   3   1      104.88       98.03     17.32 o 
  -5   3   1      495.48      456.95     27.44 o 
  -4   3   1     1740.46     1612.53     47.16 o 
  -3   3   1      524.59      463.79     35.20 o 
  -2   3   1     7209.03     7674.71    126.14 o 
  -1   3   1    25096.52    24112.16    428.80 o 
   0   3   1    18805.31    18457.76    217.15 o 
   1   3   1      361.01      378.22     13.84 o 
   2   3   1      841.35      907.44     34.29 o 
   3   3   1      321.07      256.39     13.59 o 
   4   3   1     5906.60     5685.40    109.45 o 
   5   3   1     8119.79     7934.39    199.36 o 
   6   3   1     1595.42     1604.28     55.47 o 
   7   3   1       12.13       28.18     15.09 o 
   8   3   1       74.63      118.11     23.54 o 
  -9   4   1       15.17      -14.64     20.27 o 
  -8   4   1       15.95        4.51     19.15 o 
  -7   4   1        0.40      -15.27     12.14 o 
  -6   4   1      259.65      236.59     24.49 o 
  -5   4   1     3722.89     3681.67     87.35 o 
  -4   4   1     1514.90     1467.17     47.49 o 
  -3   4   1     5694.41     5905.10    173.74 o 
  -2   4   1     9321.69     9246.42    153.71 o 
  -1   4   1     2409.94     2555.75     44.65 o 
   0   4   1    10762.21    10667.96    142.17 o 
   1   4   1     7195.80     6828.54    145.92 o 
   2   4   1     7991.97     7783.35    107.77 o 
   3   4   1     6529.78     6279.04     93.18 o 
   4   4   1     7241.53     7245.28    107.45 o 
   5   4   1      431.41      505.65     30.30 o 
   6   4   1      162.57      145.01     29.28 o 
   7   4   1        0.86       -8.17     12.58 o 
   8   4   1      110.56      116.63     24.74 o 
   9   4   1        4.27       21.96     29.28 o 
  -8   5   1       55.71       32.10     24.22 o 
  -7   5   1      526.94      475.87     68.71 o 
  -6   5   1     1522.16     1623.87     59.85 o 
  -5   5   1     1084.43     1151.09     47.66 o 
  -4   5   1       25.52       19.47     12.02 o 
  -3   5   1        3.27        4.17      9.93 o 
  -2   5   1     1096.70     1048.31     35.38 o 
  -1   5   1    15863.93    15417.82    326.83 o 
   0   5   1     8417.17     7934.78    112.76 o 
   1   5   1      822.61      788.45     26.19 o 
   2   5   1     1119.51     1146.46     37.20 o 
   3   5   1      141.33      137.57     13.17 o 
   4   5   1     1007.36      962.16     31.64 o 
   5   5   1      140.80      203.74     22.99 o 
   6   5   1      116.41       79.07     18.67 o 
   7   5   1      163.46      139.66     23.74 o 
   8   5   1       18.98        6.49     18.22 o 
   9   5   1       63.62       45.62     39.42 o 
  -8   6   1      143.04      199.92     41.67 o 
  -7   6   1      175.52      175.94     28.16 o 
  -6   6   1        2.26      -14.32     12.33 o 
  -5   6   1      456.00      420.96     45.90 o 
  -4   6   1      411.17      418.48     55.47 o 
  -3   6   1     2045.91     2138.40     65.81 o 
  -2   6   1     3919.49     3803.02    109.82 o 
  -1   6   1     1078.30     1097.50     32.33 o 
   0   6   1      655.75      705.57     50.42 o 
   1   6   1        5.02       -1.83      5.88 o 
   2   6   1      857.45      936.43     31.55 o 
   3   6   1      144.65      138.17     15.28 o 
   4   6   1      280.72      246.60     30.28 o 
   5   6   1     1143.97     1132.53     40.62 o 
   6   6   1      138.16      147.43     23.21 o 
   7   6   1       28.51       30.34     17.74 o 
   8   6   1      183.18      137.73     27.30 o 
   9   6   1       21.12       -5.07     32.66 o 
  -7   7   1      101.73       83.32     23.13 o 
  -6   7   1      102.05      123.21     24.49 o 
  -5   7   1      156.99      181.99     26.67 o 
  -4   7   1       37.25       57.10     18.81 o 
  -3   7   1        1.09      -16.95     11.30 o 
  -2   7   1        0.52       -3.48     13.23 o 
  -1   7   1       33.73       11.12     14.36 o 
   0   7   1      137.19      147.76     17.18 o 
   1   7   1     4758.33     4947.26     91.96 o 
   2   7   1     3006.27     3041.68     66.13 o 
   3   7   1       14.26       12.06     16.54 o 
   4   7   1      291.93      370.12     24.98 o 
   5   7   1       11.22       25.35     11.72 o 
   6   7   1      302.36      268.44     23.93 o 
   7   7   1      268.95      344.78     35.71 o 
   8   7   1      102.60      109.09     26.98 o 
  -7   8   1       66.14       29.97     21.40 o 
  -6   8   1        6.60       26.98     19.06 o 
  -5   8   1        5.00        6.41     16.64 o 
  -4   8   1       88.06       68.36     21.37 o 
  -3   8   1      691.94      335.64     49.56 o 
  -2   8   1     1555.61     1558.80     71.24 o 
  -1   8   1      575.16      563.25     38.01 o 
   0   8   1      700.68      746.02     32.21 o 
   1   8   1     1375.93     1354.05     44.25 o 
   2   8   1     1112.67     1063.96     63.68 o 
   3   8   1      494.28      400.90     46.04 o 
   4   8   1      515.98      442.12     28.85 o 
   5   8   1      682.50      674.34     34.89 o 
   6   8   1      763.62      814.89     38.56 o 
   7   8   1       77.34       83.08     24.49 o 
   8   8   1        0.56       25.91     38.30 o 
  -6   9   1        2.31        4.41     18.39 o 
  -5   9   1      250.02      176.31     49.84 o 
  -4   9   1      942.03      989.48     74.34 o 
  -3   9   1      568.02      416.78     90.11 o 
  -2   9   1       34.96       50.86     20.02 o 
  -1   9   1      248.90      284.26     63.92 o 
   0   9   1      212.29      190.48     27.00 o 
   1   9   1     1253.38     1298.19     45.61 o 
   2   9   1     1284.52     1352.62     48.87 o 
   3   9   1      430.37      462.53     32.19 o 
   4   9   1      387.82      370.28     29.57 o 
   5   9   1      230.20      255.41     26.32 o 
   6   9   1        2.85        9.69     14.75 o 
   7   9   1        7.66        2.65     19.56 o 
  -5  10   1      291.43      265.63     38.79 o 
  -4  10   1        5.59      -14.36     17.12 o 
  -3  10   1      101.31       67.09     24.79 o 
  -2  10   1       32.78       47.77     47.31 o 
  -1  10   1      343.73      441.61     42.16 o 
   0  10   1     2091.34     2328.14    117.98 o 
   1  10   1     1021.64     1100.64     56.94 o 
   2  10   1       94.74      101.32     20.57 o 
   3  10   1       16.19       10.08     14.95 o 
   4  10   1        0.37       -4.88     14.83 o 
   5  10   1       33.19       10.70     15.56 o 
   6  10   1       64.35       82.95     22.43 o 
  -4  11   1      214.69      201.47     34.83 o 
  -3  11   1      100.73      154.25     32.88 o 
  -2  11   1        8.74       23.14     20.97 o 
  -1  11   1      532.88      504.59     65.33 o 
   0  11   1       51.33       68.72     23.13 o 
   1  11   1      131.15       79.69     27.03 o 
   2  11   1       32.89       38.67     22.53 o 
   3  11   1      219.14      248.13     42.16 o 
   4  11   1      115.84      129.19     25.52 o 
   5  11   1        0.45       -8.44     15.89 o 
  -2  12   1       10.00        8.61     20.02 o 
  -1  12   1      122.10      171.21     34.64 o 
   0  12   1        0.00        6.96     20.56 o 
   1  12   1        4.89        7.26     20.83 o 
   2  12   1      275.32      266.09     40.27 o 
   3  12   1       38.81       54.17     26.06 o 
  -2 -12   2      226.90      296.00     41.79 o 
  -1 -12   2      265.11      273.10     39.15 o 
   0 -12   2       78.66       60.43     26.43 o 
   1 -12   2       33.27        1.71     18.30 o 
  -4 -11   2       53.66       30.36     24.65 o 
  -3 -11   2      372.64      381.02     32.50 o 
  -2 -11   2      414.63      401.84     80.81 o 
  -1 -11   2       31.58       22.79     30.13 o 
   0 -11   2        0.06       -4.04     17.40 o 
   1 -11   2      114.20      122.24     31.82 o 
   2 -11   2       42.37       17.43     21.04 o 
   3 -11   2       44.24       96.72     27.84 o 
  -5 -10   2        6.61       17.27     16.68 o 
  -4 -10   2      728.22      648.66     39.51 o 
  -3 -10   2      406.54      333.34     34.52 o 
  -2 -10   2       12.54       18.82     13.99 o 
  -1 -10   2       28.46        6.63     17.96 o 
   0 -10   2      245.72      244.94     34.03 o 
   1 -10   2      263.72      244.92     34.86 o 
   2 -10   2        0.83      -14.06     15.47 o 
   3 -10   2       22.91        3.69     20.27 o 
   4 -10   2        0.11      -24.00     27.03 o 
   5 -10   2      127.08      198.57     35.20 o 
  -6  -9   2        8.95       24.69     26.75 o 
  -5  -9   2      459.44      505.62     47.28 o 
  -4  -9   2        4.97      -12.11     15.53 o 
  -3  -9   2       68.77       63.04     17.07 o 
  -2  -9   2      207.40      229.02     24.27 o 
  -1  -9   2      766.86      799.90     36.11 o 
   0  -9   2       13.29       13.74     19.15 o 
   1  -9   2      193.82      228.46     30.54 o 
   2  -9   2      605.89      529.20     50.97 o 
   3  -9   2      688.35      477.00     63.64 o 
   4  -9   2      502.81      547.39     62.51 o 
   5  -9   2     1121.48     1207.98     86.16 o 
   6  -9   2       75.06       58.47     25.10 o 
  -7  -8   2        1.13       -2.82     23.09 o 
  -6  -8   2      324.59      439.27     60.26 o 
  -5  -8   2      511.04      535.67     47.31 o 
  -4  -8   2      170.82      181.96     26.67 o 
  -3  -8   2      217.77      204.46     27.62 o 
  -2  -8   2      481.92      456.06     28.40 o 
  -1  -8   2      694.82      703.62     32.46 o 
   0  -8   2     2943.40     3033.53    106.72 o 
   1  -8   2     3151.39     3372.87    152.34 o 
   2  -8   2     1460.43     1495.51     62.61 o 
   3  -8   2      797.13      815.04     47.09 o 
   4  -8   2      814.02      772.36    101.37 o 
   5  -8   2       16.66       18.64     17.40 o 
   6  -8   2       46.98       56.03     23.10 o 
  -8  -7   2        2.20       44.49     28.72 o 
  -7  -7   2      177.21      214.00     49.56 o 
  -5  -7   2       23.53       61.82     17.96 o 
  -4  -7   2      282.23      295.19     39.70 o 
  -3  -7   2      563.45      618.51     35.73 o 
  -2  -7   2     1399.63     1473.61     55.13 o 
  -1  -7   2     6548.94     6679.93    111.04 o 
   0  -7   2     5169.44     5282.27     92.99 o 
   1  -7   2      152.02      138.63     21.89 o 
   2  -7   2       25.81       20.42     13.93 o 
   3  -7   2      126.33       89.27     20.30 o 
   4  -7   2        6.11        7.13     21.40 o 
   5  -7   2      574.78      370.96     34.40 o 
   6  -7   2       13.15       29.21     17.05 o 
   7  -7   2        1.60       10.54     18.92 o 
  -8  -6   2       36.38      128.40     40.55 o 
  -5  -6   2     1769.53     1786.43     76.59 o 
  -4  -6   2     1642.19     1576.36     45.69 o 
  -3  -6   2     1399.55     1381.04     41.60 o 
  -2  -6   2     3557.93     3504.50     84.32 o 
  -1  -6   2     1048.24     1140.31     35.63 o 
   0  -6   2     1604.27     1641.90     42.36 o 
   1  -6   2      229.41      245.06     21.09 o 
   2  -6   2      415.93      430.43     31.09 o 
   3  -6   2        5.30       22.80     12.54 o 
   4  -6   2      175.18      152.75     22.73 o 
   5  -6   2      131.22      103.45     20.77 o 
   6  -6   2       12.80      -13.15     12.98 o 
   7  -6   2       73.17       97.73     28.44 o 
   8  -6   2      360.69      370.56     60.26 o 
  -9  -5   2        0.41       81.10     34.92 o 
  -8  -5   2        0.68       24.22     28.72 o 
  -5  -5   2      118.76      103.70     30.69 o 
  -4  -5   2      208.95      186.55     19.41 o 
  -3  -5   2      560.08      532.97     23.45 o 
  -2  -5   2       43.02       29.77     16.89 o 
  -1  -5   2       65.07       70.70     13.54 o 
   0  -5   2      866.27      901.83     28.93 o 
   1  -5   2     5025.90     5089.16     96.01 o 
   2  -5   2      191.50      135.48     17.64 o 
   3  -5   2      299.94      322.07     26.03 o 
   4  -5   2      307.27      275.45     35.48 o 
   5  -5   2      213.92      271.86     26.39 o 
   6  -5   2     1977.01     2132.13     91.80 o 
   7  -5   2     1243.66     1205.73     72.08 o 
   8  -5   2       61.58       81.66     34.35 o 
  -9  -4   2        3.08       67.58     29.85 o 
  -8  -4   2      182.48      244.98     46.74 o 
  -6  -4   2       82.54       96.86     21.40 o 
  -5  -4   2        0.62       -3.44      7.60 o 
  -4  -4   2     1067.28     1116.03     32.80 o 
  -3  -4   2     1047.64     1077.63     30.74 o 
  -2  -4   2      163.62      130.82     14.13 o 
  -1  -4   2     2360.70     2300.19     46.14 o 
   0  -4   2     3943.64     3846.21     63.44 o 
   1  -4   2      809.68      976.91     25.92 o 
   2  -4   2     1620.32     1405.66     30.93 o 
   3  -4   2     7257.06     7222.11    130.88 o 
   4  -4   2     3051.57     3033.76     74.01 o 
   5  -4   2     3181.27     2997.06     76.41 o 
   6  -4   2     1538.29     1468.04     53.63 o 
   7  -4   2       42.01       20.29     30.97 o 
   8  -4   2       74.41       73.77     32.10 o 
   9  -4   2        2.31       11.26     28.72 o 
  -8  -3   2      230.53      252.30     46.18 o 
  -7  -3   2      110.21      187.53     38.86 o 
  -6  -3   2      284.51      311.99     30.97 o 
  -5  -3   2     1261.40     1374.12     54.63 o 
  -4  -3   2     3002.59     2981.28     67.70 o 
  -3  -3   2      114.63       82.67      9.15 o 
  -2  -3   2      131.85      149.89     12.43 o 
  -1  -3   2     1339.94     1401.77     30.65 o 
   0  -3   2    12673.58    12961.64    159.85 o 
   1  -3   2    26984.44    25594.93    396.83 o 
   2  -3   2    25495.83    24060.21    279.75 o 
   3  -3   2     9795.58    10151.38    129.38 o 
   4  -3   2      608.37      556.10     26.79 o 
   5  -3   2      364.52      300.12     46.74 o 
   6  -3   2       52.56       79.64     16.75 o 
   7  -3   2      550.93      581.45     35.36 o 
   8  -3   2        8.05       24.78     26.47 o 
   9  -3   2        2.30       -5.63     23.09 o 
  -8  -2   2      243.48      367.75     47.87 o 
  -7  -2   2       48.92       81.10     28.16 o 
  -6  -2   2      596.05      600.40     40.55 o 
  -5  -2   2     1056.61     1058.75     46.18 o 
  -4  -2   2      985.57     1094.23     42.24 o 
  -3  -2   2    10591.11    10398.80    216.82 o 
  -2  -2   2     5796.93     5690.17     77.67 o 
  -1  -2   2    32100.66    29716.30    545.32 o 
   0  -2   2    28433.27    27474.79    349.18 o 
   1  -2   2     1887.80     2131.20     34.66 o 
   2  -2   2      448.83      460.42     13.65 o 
   3  -2   2     1708.69     1839.66     33.91 o 
   4  -2   2      296.66      294.15     18.36 o 
   5  -2   2      379.88      346.82     22.46 o 
   6  -2   2      403.42      419.87     34.07 o 
   7  -2   2      144.25      135.23     18.94 o 
   8  -2   2        0.90      -10.70     19.71 o 
   9  -2   2       98.48      108.69     35.48 o 
  -9  -1   2       11.80       36.61     22.53 o 
  -7  -1   2       15.26       38.30     21.40 o 
  -6  -1   2      265.00      240.39     22.32 o 
  -5  -1   2     2663.46     2855.55     66.95 o 
  -4  -1   2    35823.96    34575.32    545.99 o 
  -3  -1   2     6215.37     6160.42    103.27 o 
  -2  -1   2     6363.99     6320.75    105.59 o 
  -1  -1   2      738.13      794.49     30.69 o 
   0  -1   2       51.66       66.87      7.07 o 
   1  -1   2    14376.29    13438.01    155.99 o 
   2  -1   2      908.16      922.33     52.27 o 
   3  -1   2       12.78       18.09      4.90 o 
   4  -1   2       12.08       15.70      5.55 o 
   5  -1   2      123.89      120.86     11.95 o 
   6  -1   2      384.87      364.15     24.36 o 
   7  -1   2       27.19       23.43     13.78 o 
   8  -1   2      365.55      429.13     51.81 o 
   9  -1   2      309.06      328.89     51.25 o 
  -9   0   2       36.82       68.14     27.59 o 
  -8   0   2      146.68      133.47     32.10 o 
  -7   0   2      171.28      170.64     30.97 o 
  -6   0   2     2249.97     2269.47     88.42 o 
  -5   0   2     3641.77     3711.89     94.33 o 
  -4   0   2      124.51      131.48     18.02 o 
  -3   0   2     6046.80     6287.62    102.86 o 
  -2   0   2     8087.23     8440.99    126.32 o 
  -1   0   2     1121.78     1241.21     38.86 o 
   0   0   2      408.51      428.57     18.58 o 
   1   0   2     1132.68     1272.91     26.88 o 
   2   0   2     3561.89     3643.46     49.96 o 
   3   0   2      970.33     1027.36     23.12 o 
   4   0   2     2102.95     2062.75     40.59 o 
   5   0   2     2079.35     2152.56     45.15 o 
   6   0   2     1117.83     1068.73     33.36 o 
   7   0   2      512.57      488.26     46.74 o 
   8   0   2      848.63      841.37     63.64 o 
   9   0   2       14.26       24.22     24.78 o 
  -9   1   2       37.41       42.24     28.72 o 
  -8   1   2       81.37       74.34     27.03 o 
  -7   1   2      141.41      152.62     31.54 o 
  -6   1   2      516.91      513.30     29.00 o 
  -5   1   2       14.16        9.36      6.98 o 
  -4   1   2     1020.61     1073.90     27.12 o 
  -3   1   2     2810.68     3047.31     57.14 o 
  -2   1   2       11.02       22.04      5.35 o 
  -1   1   2     2167.96     2399.45     34.20 o 
   0   1   2     1927.60     2003.88     27.86 o 
   1   1   2      458.99      474.06     15.30 o 
   2   1   2     3625.05     3535.55     97.43 o 
   3   1   2    16049.08    15358.78    233.04 o 
   4   1   2    10461.50    10232.82    170.56 o 
   5   1   2     3031.93     3104.57     75.40 o 
   6   1   2      630.18      684.65     56.60 o 
   7   1   2      627.67      620.18     41.67 o 
   8   1   2      199.34      156.00     33.79 o 
   9   1   2      115.88      127.84     34.92 o 
  -9   2   2        4.16       22.53     24.78 o 
  -8   2   2       69.45       56.88     26.47 o 
  -7   2   2      672.50      701.14     53.50 o 
  -6   2   2       13.34        4.96      9.93 o 
  -5   2   2      190.35      198.04     18.91 o 
  -4   2   2     2301.18     2395.85     54.46 o 
  -3   2   2     2324.11     2331.93     39.61 o 
  -2   2   2        0.13        5.14      4.11 o 
  -1   2   2     2740.64     2799.34     41.27 o 
   0   2   2    11348.00    11453.55    135.07 o 
   1   2   2    24059.82    22594.40    296.61 o 
   2   2   2    16093.96    15253.65    221.20 o 
   3   2   2    12910.52    12709.06    200.07 o 
   4   2   2       25.56       15.49      8.76 o 
   5   2   2      315.29      277.00     30.41 o 
   6   2   2        2.98       -6.81     10.66 o 
   7   2   2      233.96      241.56     26.43 o 
   8   2   2      249.11      310.30     43.93 o 
   9   2   2       33.14       -0.56     21.96 o 
  -9   3   2       35.52       43.36     29.85 o 
  -8   3   2       60.62       60.26     27.03 o 
  -7   3   2      129.18      127.84     29.85 o 
  -6   3   2        1.04        8.47     10.55 o 
  -5   3   2      494.65      569.74     29.86 o 
  -4   3   2      189.49      271.37     20.90 o 
  -3   3   2     6415.04     6354.20     86.39 o 
  -2   3   2    16425.04    16551.64    196.95 o 
  -1   3   2     7387.26     7080.18    313.91 o 
   0   3   2     7235.53     7171.93     93.30 o 
   1   3   2     9098.06     8747.71    111.48 o 
   2   3   2     3079.52     3232.16     51.57 o 
   3   3   2     4756.25     4559.63     69.71 o 
   4   3   2     1332.12     1235.93     67.58 o 
   5   3   2        8.78      -10.70     15.77 o 
   6   3   2       39.62        5.07     20.84 o 
   7   3   2      545.52      550.77     59.70 o 
   8   3   2       35.43       46.18     29.28 o 
   9   3   2       33.76        9.01     24.22 o 
  -8   4   2       92.16      131.22     32.66 o 
  -7   4   2      191.28      103.06     28.72 o 
  -6   4   2      174.89      173.05     21.63 o 
  -5   4   2      497.43      505.42     45.33 o 
  -4   4   2     5786.56     5962.38    171.20 o 
  -3   4   2    11221.78    11574.89    188.50 o 
  -2   4   2      692.96      684.85     19.23 o 
  -1   4   2      199.83      175.33     17.04 o 
   0   4   2     1036.41     1167.51     28.06 o 
   1   4   2     1837.87     1789.78     36.78 o 
   2   4   2     4034.45     3766.79     61.67 o 
   3   4   2      782.16      756.17     24.59 o 
   4   4   2      838.37      771.95     26.21 o 
   5   4   2      287.08      312.34     40.55 o 
   6   4   2      443.78      395.09     30.14 o 
   7   4   2      331.38      304.68     30.79 o 
   8   4   2        1.05       -3.38     16.33 o 
   9   4   2       53.22       66.51     24.22 o 
  -8   5   2      149.82      226.95     41.67 o 
  -7   5   2      284.55      212.31     37.73 o 
  -6   5   2      191.58      178.67     23.67 o 
  -5   5   2      849.89      988.75     48.71 o 
  -4   5   2     2364.57     2490.24     69.12 o 
  -3   5   2      239.20      256.19     23.23 o 
  -2   5   2     1127.05     1131.67     28.32 o 
  -1   5   2      750.55      802.59     32.01 o 
   0   5   2      260.70      330.77     18.94 o 
   1   5   2        2.28       31.25     15.33 o 
   2   5   2     1246.65     1365.88     35.18 o 
   3   5   2     2216.90     2278.39     48.77 o 
   4   5   2     1977.29     1889.43     45.35 o 
   5   5   2     1475.72     1306.19     38.95 o 
   6   5   2     2263.97     2106.80     69.00 o 
   7   5   2      212.95      269.73     29.79 o 
   8   5   2      194.02      219.99     43.36 o 
   9   5   2      171.05      234.53     34.77 o 
  -8   6   2       39.70       69.27     29.85 o 
  -7   6   2       17.40       18.58     23.09 o 
  -6   6   2      164.57      150.69     42.80 o 
  -5   6   2       25.27       -0.36     12.11 o 
  -4   6   2      191.17      249.22     35.48 o 
  -3   6   2        9.37        7.53     12.04 o 
  -2   6   2      963.67      967.89    126.71 o 
  -1   6   2     3080.85     3052.09     58.76 o 
   0   6   2      299.34      289.21     25.29 o 
   1   6   2      208.07      190.67     15.69 o 
   2   6   2      537.08      522.78     23.41 o 
   3   6   2     4921.05     4881.05     85.21 o 
   4   6   2     5049.74     4821.51     86.57 o 
   5   6   2     1126.22     1197.38     39.58 o 
   6   6   2        0.52       13.21     14.16 o 
   7   6   2        6.00       11.48     16.67 o 
   8   6   2        0.01       -3.34     16.60 o 
   9   6   2       61.83      109.25     47.31 o 
  -7   7   2       76.88       63.64     30.41 o 
  -6   7   2       58.53       35.37     19.43 o 
  -5   7   2      201.03      160.28     24.89 o 
  -4   7   2      193.82      130.58     22.87 o 
  -3   7   2      281.19      261.38     28.12 o 
  -2   7   2       24.04        9.24     13.52 o 
  -1   7   2     2499.52     2484.11    106.72 o 
   0   7   2     8305.80     8650.51    207.55 o 
   1   7   2     2494.81     2539.31     67.96 o 
   2   7   2     3171.06     3069.90     70.99 o 
   3   7   2     4215.76     4138.27     87.64 o 
   4   7   2       55.04       91.88     15.45 o 
   5   7   2      176.20      121.85     17.06 o 
   6   7   2      309.64      270.43     23.89 o 
   7   7   2        8.07       17.89     17.96 o 
   8   7   2       60.61      118.84     28.01 o 
  -7   8   2       95.80       72.65     32.10 o 
  -6   8   2       29.22       30.13     19.71 o 
  -5   8   2       33.65       -8.83     16.49 o 
  -4   8   2      174.22      149.57     26.06 o 
  -3   8   2      525.60      449.96     73.21 o 
  -2   8   2      485.90      531.80     38.56 o 
  -1   8   2     4577.48     4833.50    304.39 o 
   0   8   2      394.38      381.14     25.41 o 
   1   8   2      172.10      181.66     19.21 o 
   2   8   2        7.44        1.77      9.77 o 
   3   8   2      160.90      143.58     26.02 o 
   4   8   2     1005.59     1035.76     44.62 o 
   5   8   2      340.15      343.27     26.95 o 
   6   8   2       11.83       14.80     16.67 o 
   7   8   2        8.41       19.18     18.22 o 
   8   8   2       10.08       34.19     22.25 o 
  -6   9   2      223.83      182.34     32.79 o 
  -5   9   2      368.67      257.47     65.89 o 
  -4   9   2      142.97      137.36     27.74 o 
  -3   9   2      864.15      955.51     53.56 o 
  -2   9   2     1519.18     1706.04     69.55 o 
  -1   9   2        0.23        2.77     18.87 o 
   0   9   2      495.86      477.66     38.39 o 
   1   9   2      168.44      172.04     21.22 o 
   2   9   2      441.46      468.93     30.96 o 
   3   9   2      164.29      219.54     24.02 o 
   4   9   2        8.71       12.41     13.50 o 
   5   9   2       46.78       44.57     16.49 o 
   6   9   2       11.31       16.54     19.27 o 
   7   9   2       93.75       39.94     23.82 o 
  -5  10   2        1.79       24.93     21.86 o 
  -4  10   2       77.53       84.48     27.00 o 
  -3  10   2       72.13       63.11     21.78 o 
  -2  10   2      260.70      319.14     38.07 o 
  -1  10   2      503.60      500.12     94.89 o 
   0  10   2      381.92      386.91     71.80 o 
   1  10   2       79.75       83.98     34.35 o 
   2  10   2       31.72       20.51     15.47 o 
   3  10   2        2.08       -9.18     12.65 o 
   4  10   2       13.55       -1.91     15.54 o 
   5  10   2       11.06      -19.89     13.26 o 
   6  10   2      351.49      286.05     51.53 o 
  -4  11   2       39.96       43.78     22.44 o 
  -3  11   2        6.80       25.51     21.49 o 
  -2  11   2       49.84       69.18     39.42 o 
  -1  11   2      280.38      262.02     95.74 o 
   0  11   2       80.62       97.05     27.62 o 
   1  11   2      109.26       77.75     25.05 o 
   2  11   2      190.98      230.88     41.11 o 
   3  11   2      118.29       81.70     21.44 o 
   4  11   2      137.81      148.72     25.89 o 
   5  11   2      271.97      276.61     31.60 o 
  -2  12   2        1.65       -4.63     19.57 o 
  -1  12   2        4.34       -4.70     20.02 o 
   0  12   2      287.55      273.57     39.14 o 
   1  12   2      762.85      881.35     83.35 o 
   2  12   2      129.29      159.32     60.54 o 
   3  12   2       64.66       83.38     28.07 o 
  -4 -11   3       32.41       31.98     20.60 o 
  -3 -11   3        0.52       32.54     18.22 o 
  -2 -11   3       17.13       22.35     34.92 o 
  -1 -11   3       50.21       43.06     24.70 o 
   0 -11   3      138.02      178.82     32.47 o 
   1 -11   3       48.95       36.89     23.02 o 
   2 -11   3       58.53      117.13     29.79 o 
   3 -11   3      534.33      642.57     72.65 o 
  -5 -10   3      229.65      272.68     39.22 o 
  -4 -10   3       24.15       40.45     17.39 o 
  -3 -10   3        0.00        9.25     14.74 o 
  -2 -10   3      356.36      427.71     32.25 o 
  -1 -10   3      612.51      631.16     70.68 o 
   0 -10   3      723.26      837.09     51.97 o 
   1 -10   3      513.97      538.51     46.42 o 
   2 -10   3      646.27      721.07    141.07 o 
   3 -10   3      235.20      236.28     39.14 o 
   4 -10   3       62.82       77.91     26.06 o 
  -6  -9   3        0.38       17.53     30.41 o 
  -5  -9   3       52.10       54.07     23.37 o 
  -4  -9   3      126.75      148.06     22.12 o 
  -3  -9   3     1363.64     1464.05     84.73 o 
  -2  -9   3     1567.29     1625.56     54.89 o 
  -1  -9   3      751.81      744.41     35.96 o 
   0  -9   3      487.78      420.03     38.23 o 
   1  -9   3       47.58       39.79     20.56 o 
   2  -9   3        2.60      -10.96     23.65 o 
   3  -9   3      746.54      760.69    152.62 o 
   4  -9   3      424.83      351.13     39.42 o 
   5  -9   3       32.37       -3.17     18.84 o 
  -7  -8   3      172.79      182.46     47.87 o 
  -6  -8   3      176.03      273.13     49.56 o 
  -5  -8   3      353.13      386.04     39.15 o 
  -4  -8   3     1333.56     1306.47     50.19 o 
  -3  -8   3     1292.79     1224.21     44.35 o 
  -2  -8   3        9.09        2.96     10.99 o 
  -1  -8   3      117.78      143.24     19.09 o 
   0  -8   3      281.56      291.39     31.43 o 
   1  -8   3      335.23      378.99     35.04 o 
   2  -8   3     1577.62     1587.08     64.38 o 
   3  -8   3      913.13      934.31     50.43 o 
   4  -8   3       68.48       40.26     38.01 o 
   5  -8   3      151.60      152.54     29.25 o 
   6  -8   3      254.24      265.43     84.19 o 
  -8  -7   3      303.20      452.22     65.33 o 
  -7  -7   3      238.01      230.90     49.56 o 
  -6  -7   3      151.75       88.42     35.48 o 
  -5  -7   3      483.53      432.78    100.52 o 
  -4  -7   3      277.89      261.37     23.79 o 
  -3  -7   3       64.61       93.89     15.88 o 
  -2  -7   3     3019.65     3190.00     69.97 o 
  -1  -7   3      242.92      277.75     22.21 o 
   0  -7   3        4.36       -9.01      8.53 o 
   1  -7   3     1194.85     1258.20     81.38 o 
   2  -7   3      793.04      788.16     42.71 o 
   3  -7   3       12.75       -7.51     19.71 o 
   4  -7   3      206.81      227.47     28.64 o 
   5  -7   3      726.66      832.69     49.14 o 
   6  -7   3      346.18      379.51     38.86 o 
   7  -7   3       39.27       54.06     30.97 o 
  -8  -6   3       29.63       31.54     28.16 o 
  -7  -6   3        0.54       39.98     29.28 o 
  -6  -6   3        4.29       29.85     27.59 o 
  -5  -6   3        9.90       26.28     11.35 o 
  -4  -6   3      292.88      293.11     39.36 o 
  -3  -6   3     1094.06     1072.79     36.99 o 
  -2  -6   3      289.77      234.53     25.56 o 
  -1  -6   3       14.61        2.19      8.67 o 
   0  -6   3     1349.30     1347.04     38.66 o 
   1  -6   3     3482.13     3484.89     67.25 o 
   2  -6   3      713.86      695.52     52.37 o 
   3  -6   3     2077.13     2237.93     69.01 o 
   4  -6   3     3463.21     3709.55    128.40 o 
   5  -6   3      373.66      374.83     44.77 o 
   6  -6   3      156.54      200.35     28.52 o 
   7  -6   3      247.14      203.30     45.62 o 
   8  -6   3       35.33       57.44     36.61 o 
  -8  -5   3       47.08       47.87     32.66 o 
  -7  -5   3        0.09       24.22     27.59 o 
  -6  -5   3       50.85       52.37     29.85 o 
  -5  -5   3      514.41      402.90     28.32 o 
  -4  -5   3      148.85      166.64     16.02 o 
  -3  -5   3      153.15      165.54     15.72 o 
  -2  -5   3      513.90      494.11     31.67 o 
  -1  -5   3     9385.16     9428.75    133.50 o 
   0  -5   3     5401.76     4932.25     81.23 o 
   1  -5   3     2453.07     2462.75     50.58 o 
   2  -5   3     1840.44     1770.18     40.76 o 
   3  -5   3     1411.04     1398.87     49.54 o 
   4  -5   3      127.45      157.19     21.08 o 
   5  -5   3     2834.08     2871.40     79.99 o 
   6  -5   3      663.01      666.13     49.28 o 
   7  -5   3       63.81       59.13     29.28 o 
   8  -5   3      164.62      153.74     42.80 o 
  -9  -4   3       46.16       87.29     36.04 o 
  -8  -4   3       61.91       81.66     33.79 o 
  -7  -4   3       28.54       61.38     29.85 o 
  -6  -4   3      247.86      179.09     38.86 o 
  -5  -4   3     1415.56     1429.11     46.95 o 
  -4  -4   3      315.90      311.57     34.92 o 
  -3  -4   3     2619.37     2654.07     52.63 o 
  -2  -4   3    17457.87    16959.95    212.84 o 
  -1  -4   3     4491.02     4295.56     70.53 o 
   0  -4   3     4983.30     5528.07     83.77 o 
   1  -4   3       39.06        1.42     12.28 o 
   2  -4   3     1127.78     1085.51     28.61 o 
   3  -4   3     1990.07     1984.89     55.24 o 
   4  -4   3     5789.59     5724.00    114.56 o 
   5  -4   3     1731.38     1630.27     53.97 o 
   6  -4   3        4.10       -3.18     10.10 o 
   7  -4   3       85.37       91.80     30.97 o 
   8  -4   3      302.13      245.54     46.18 o 
  -8  -3   3       22.51       54.63     28.72 o 
  -7  -3   3       89.48      161.06     38.86 o 
  -6  -3   3      835.16      923.59     65.89 o 
  -5  -3   3     1164.95     1237.81     40.84 o 
  -4  -3   3     1698.78     1675.87     45.60 o 
  -3  -3   3     4265.58     4137.45     67.18 o 
  -2  -3   3      876.76      917.64     25.20 o 
  -1  -3   3     4960.48     4841.43     72.51 o 
   0  -3   3     9152.22     9007.25    177.07 o 
   1  -3   3     7861.98     8447.36    111.15 o 
   2  -3   3     3856.74     3855.41     59.86 o 
   3  -3   3     1407.68     1358.36     29.99 o 
   4  -3   3      909.44      909.02     34.50 o 
   5  -3   3       57.42       45.22     12.43 o 
   6  -3   3       99.43      107.72     17.46 o 
   7  -3   3      537.67      589.63     56.32 o 
   8  -3   3      127.74      101.37     36.04 o 
   9  -3   3       16.81       12.39     25.91 o 
  -8  -2   3      249.89      248.92     43.93 o 
  -7  -2   3      881.63      954.00     66.45 o 
  -6  -2   3     4006.56     3920.74    139.66 o 
  -5  -2   3        2.72       -8.13     15.21 o 
  -4  -2   3      184.30      200.42     15.27 o 
  -3  -2   3     1274.00     1218.75     32.50 o 
  -2  -2   3     9523.46     9239.70    118.48 o 
  -1  -2   3     2565.79     2512.38     48.61 o 
   0  -2   3     1458.13     1563.59     29.45 o 
   1  -2   3       70.84      103.10      8.00 o 
   2  -2   3      159.52      182.20     10.17 o 
   3  -2   3      805.34      837.77     21.85 o 
   4  -2   3      342.84      361.90     29.02 o 
   5  -2   3     1318.55     1367.63     43.43 o 
   6  -2   3     1937.98     1957.95     57.89 o 
   7  -2   3      427.46      409.98     49.00 o 
   8  -2   3       44.48       83.35     30.41 o 
   9  -2   3       16.24       17.46     24.78 o 
  -9  -1   3       67.72       88.42     31.54 o 
  -7  -1   3      109.53      118.83     30.41 o 
  -6  -1   3     1124.73     1090.28     64.20 o 
  -5  -1   3      878.09      844.79     50.12 o 
  -4  -1   3      612.65      685.93     45.62 o 
  -3  -1   3      157.10      116.78      9.71 o 
  -2  -1   3      177.76      141.79      9.86 o 
  -1  -1   3     3581.23     3774.78     67.82 o 
   0  -1   3      821.26      865.66     17.85 o 
   1  -1   3    11720.83    11725.42    213.36 o 
   2  -1   3     4638.94     4546.70     62.35 o 
   3  -1   3     6381.39     6641.91     89.03 o 
   4  -1   3     4270.25     4432.21     68.56 o 
   5  -1   3     1639.51     1621.70     37.74 o 
   6  -1   3       49.97       26.29     11.62 o 
   7  -1   3      887.92      910.07     64.76 o 
   8  -1   3      543.68      756.89     64.20 o 
   9  -1   3      120.60      181.34     41.11 o 
  -9   0   3       47.10       51.25     28.16 o 
  -8   0   3        0.53       20.27     21.40 o 
  -6   0   3        7.23      152.05     28.72 o 
  -5   0   3     1051.27     1140.16     37.12 o 
  -4   0   3     1898.02     1842.97     44.47 o 
  -3   0   3     1959.21     2122.19     43.84 o 
  -2   0   3     3446.96     3549.61     94.61 o 
  -1   0   3     6220.15     6311.37    144.17 o 
   0   0   3    28809.96    27823.98    838.83 o 
   1   0   3    34891.18    32440.63    450.65 o 
   2   0   3    10978.70    11159.27    193.16 o 
   3   0   3        6.72       12.16      5.39 o 
   4   0   3        0.61       -0.52      4.83 o 
   5   0   3     1441.02     1432.66     35.14 o 
   6   0   3     5162.27     5289.41     87.63 o 
   7   0   3     1276.00     1389.89     77.72 o 
   8   0   3      135.01      128.40     34.35 o 
   9   0   3       75.24       80.53     30.97 o 
  -9   1   3       32.09        7.88     21.96 o 
  -8   1   3       17.77        6.19     18.58 o 
  -7   1   3        0.12        4.51     17.46 o 
  -6   1   3      107.97       83.91     25.34 o 
  -5   1   3      666.54      678.76     30.76 o 
  -4   1   3     3842.15     3867.50     73.80 o 
  -3   1   3     5535.66     5571.89     92.22 o 
  -2   1   3    14874.98    15139.31    216.78 o 
  -1   1   3    16176.19    16271.46    334.52 o 
   0   1   3    10174.36    10644.63    270.99 o 
   1   1   3      888.77      855.93     23.45 o 
   2   1   3     9428.14     9178.34    144.68 o 
   3   1   3    11915.58    11717.17    185.71 o 
   4   1   3     6138.30     5888.07    112.07 o 
   5   1   3     4713.12     4626.99     99.91 o 
   6   1   3      770.17      822.93     39.82 o 
   7   1   3      211.46      160.25     23.39 o 
   8   1   3       58.94       34.92     25.34 o 
   9   1   3       26.66       41.11     28.72 o 
  -9   2   3       68.91       16.33     24.22 o 
  -8   2   3      163.66      151.49     35.48 o 
  -7   2   3        1.66       12.95     19.15 o 
  -6   2   3     1689.30     1706.38     80.53 o 
  -5   2   3     4141.80     4244.26     89.16 o 
  -4   2   3     4225.11     4296.22     67.17 o 
  -3   2   3     1989.62     2111.85     51.50 o 
  -2   2   3      134.27      148.59     11.79 o 
  -1   2   3     3423.01     3462.59    140.37 o 
   0   2   3     7021.78     7000.56     87.36 o 
   1   2   3    25438.52    23647.71    336.77 o 
   2   2   3    10109.06    10154.07    125.71 o 
   3   2   3       23.60       25.78      8.16 o 
   4   2   3     1316.98     1294.73     81.10 o 
   5   2   3      253.98      242.00     23.09 o 
   6   2   3      145.47      133.63     21.68 o 
   7   2   3      419.43      435.61     44.21 o 
   8   2   3      136.32      120.52     33.79 o 
   9   2   3        4.84      -11.83     20.84 o 
  -9   3   3      113.18       75.46     32.10 o 
  -8   3   3       98.11       53.50     27.03 o 
  -7   3   3      538.77      436.45     48.43 o 
  -6   3   3     1954.54     1945.73     88.42 o 
  -5   3   3      474.62      546.02     30.05 o 
  -4   3   3     2375.38     2289.42    125.30 o 
  -3   3   3      606.78      577.98     18.89 o 
  -2   3   3     2696.55     2849.39     46.55 o 
  -1   3   3    12681.88    12297.89    411.60 o 
   0   3   3    14115.78    13690.76    164.44 o 
   1   3   3      228.43      250.21     11.48 o 
   2   3   3      869.65      889.24     22.42 o 
   3   3   3        1.00        0.73      3.93 o 
   4   3   3     1347.13     1451.27     72.08 o 
   5   3   3      209.72      180.21     32.66 o 
   6   3   3        6.72        6.07     12.31 o 
   7   3   3      499.74      564.09     38.97 o 
   8   3   3       25.54       14.64     25.34 o 
  -8   4   3        0.36       -1.13     20.27 o 
  -7   4   3      226.71      243.85     40.55 o 
  -6   4   3       84.83      110.94     28.72 o 
  -5   4   3     1876.38     1846.23     84.76 o 
  -4   4   3      934.19     1067.26     50.97 o 
  -3   4   3      215.02      202.86     18.21 o 
  -2   4   3      820.96      813.94     22.68 o 
  -1   4   3      181.23      177.88     11.75 o 
   0   4   3     2657.73     2808.31     48.73 o 
   1   4   3      758.75      775.41     29.22 o 
   2   4   3     6154.31     6259.68     90.13 o 
   3   4   3     7170.55     6860.35     99.02 o 
   4   4   3     1933.82     2117.56     45.69 o 
   5   4   3       70.32       78.42     16.87 o 
   6   4   3      184.14      227.47     25.71 o 
   7   4   3        5.08       12.24     15.14 o 
   8   4   3      544.70      520.85     94.05 o 
   9   4   3      402.02      366.72     38.79 o 
  -8   5   3       10.04       18.02     26.47 o 
  -7   5   3       44.69       67.02     27.03 o 
  -6   5   3      524.10      590.60     36.02 o 
  -5   5   3       64.46       96.15     18.72 o 
  -4   5   3      792.36      781.50     37.99 o 
  -3   5   3       97.47      118.57     17.29 o 
  -2   5   3     1656.16     1558.62     43.36 o 
  -1   5   3      465.79      473.23     19.63 o 
   0   5   3     3324.66     3576.08     62.32 o 
   1   5   3    15540.94    15786.27    198.87 o 
   2   5   3     1695.96     1474.62     36.54 o 
   3   5   3       11.17        8.68      6.62 o 
   4   5   3     1008.99      914.40     30.16 o 
   5   5   3      940.05      816.12     34.09 o 
   6   5   3      480.88      496.07     35.26 o 
   7   5   3     1362.21     1551.02     80.53 o 
   8   5   3      208.12      237.45     41.96 o 
   9   5   3       20.30       18.75     21.97 o 
  -8   6   3        5.71       19.15     25.34 o 
  -7   6   3       22.89       19.15     21.96 o 
  -6   6   3       83.35       99.58     21.46 o 
  -5   6   3        8.07      -16.84     11.34 o 
  -4   6   3     1077.16     1050.60     46.27 o 
  -3   6   3     4064.49     3666.77    162.47 o 
  -2   6   3     3845.16     3777.10    224.42 o 
  -1   6   3      956.27      937.99     29.98 o 
   0   6   3     3951.05     3973.74     71.32 o 
   1   6   3       57.07       38.62      9.52 o 
   2   6   3     4041.73     3856.41     71.16 o 
   3   6   3     3107.09     2933.58     60.86 o 
   4   6   3      573.61      618.15     27.32 o 
   5   6   3      408.02      454.85     25.16 o 
   6   6   3      674.60      678.69     41.00 o 
   7   6   3        3.18       -1.18     14.34 o 
   8   6   3       44.78       85.07     23.68 o 
   9   6   3        2.42       16.65     21.45 o 
  -7   7   3       32.43       14.64     24.78 o 
  -6   7   3      183.50      181.94     27.88 o 
  -5   7   3      595.22      601.53     40.24 o 
  -4   7   3      682.07      701.38     41.13 o 
  -3   7   3      218.08      184.59     24.60 o 
  -2   7   3      589.83      606.82     44.49 o 
  -1   7   3       35.16       26.75     14.05 o 
   0   7   3     1028.74     1070.42     43.18 o 
   1   7   3     4455.66     4511.25    120.98 o 
   2   7   3     3299.11     3149.38     66.44 o 
   3   7   3       16.18       43.51     12.41 o 
   4   7   3       31.66       18.62     10.83 o 
   5   7   3       98.74       90.77     15.77 o 
   6   7   3       57.18       21.76     17.15 o 
   7   7   3       29.43       58.67     24.50 o 
   8   7   3       10.70        2.67     18.76 o 
  -6   8   3       77.88       96.13     25.66 o 
  -5   8   3      187.05      161.57     27.22 o 
  -4   8   3       70.72       68.02     21.46 o 
  -3   8   3      465.81      484.64     56.60 o 
  -2   8   3      843.77      921.48     70.11 o 
  -1   8   3      250.48      260.07     28.45 o 
   0   8   3     1469.74     1492.16     45.24 o 
   1   8   3      173.42      180.15     30.68 o 
   2   8   3       36.39       45.69     13.17 o 
   3   8   3       91.37      102.95     20.02 o 
   4   8   3      284.57      269.53     23.79 o 
   5   8   3      439.86      345.84     30.78 o 
   6   8   3       22.02       27.02     19.99 o 
   7   8   3       30.15       25.58     19.98 o 
   8   8   3       25.35       40.48     23.92 o 
  -6   9   3       11.82       15.77     27.03 o 
  -5   9   3       17.35       59.02     21.89 o 
  -4   9   3      738.27      774.85    189.22 o 
  -3   9   3      106.06      142.31     27.68 o 
  -2   9   3      193.18      167.41     28.07 o 
  -1   9   3      100.55       71.51     20.68 o 
   0   9   3      130.35      129.97     25.45 o 
   1   9   3       26.72        8.98     12.54 o 
   2   9   3       95.88      101.80     18.84 o 
   3   9   3      847.17      887.76     39.18 o 
   4   9   3      473.61      516.95     33.44 o 
   5   9   3       14.08       16.30     13.99 o 
   6   9   3      168.77      130.02     29.08 o 
   7   9   3        3.12      -15.32     17.80 o 
  -5  10   3      148.57      204.07     38.58 o 
  -4  10   3        0.00       -9.65     16.56 o 
  -3  10   3       91.93       89.52     25.10 o 
  -2  10   3      278.33      233.73     33.60 o 
  -1  10   3      834.65      842.83     57.44 o 
   0  10   3      122.57       89.61     24.45 o 
   1  10   3      463.36      504.89     82.78 o 
   2  10   3      471.06      452.06     33.02 o 
   3  10   3       43.04       19.43     21.04 o 
   4  10   3      245.58      184.14     24.79 o 
   5  10   3      515.19      538.11     46.41 o 
   6  10   3       18.28       37.92     24.49 o 
  -4  11   3        0.74        7.55     19.89 o 
  -3  11   3      192.07      130.46     47.59 o 
  -2  11   3      593.89      616.74     50.97 o 
  -1  11   3       86.19       59.97     23.85 o 
   0  11   3        3.47        6.54     18.26 o 
   1  11   3        7.88       -9.35     46.18 o 
   2  11   3       76.56       43.29     50.97 o 
   3  11   3      654.31      598.41     47.58 o 
   4  11   3      341.45      335.82     32.49 o 
   5  11   3       21.47       13.18     25.91 o 
  -2  12   3        7.45        8.59     21.37 o 
  -1  12   3      426.95      400.19     74.34 o 
   0  12   3      184.40      221.52     37.03 o 
   1  12   3       46.66       68.42     56.03 o 
   2  12   3      113.30      109.71     53.78 o 
   3  12   3       17.72       34.64     24.34 o 
  -3 -11   4       98.48      120.74     23.52 o 
  -2 -11   4       18.68        4.51     19.61 o 
  -1 -11   4       54.87       26.20     21.48 o 
   0 -11   4        2.96      -18.58     16.73 o 
   1 -11   4      265.14      281.20     38.47 o 
   2 -11   4      689.44      624.62     57.44 o 
  -5 -10   4      313.41      322.48     42.01 o 
  -4 -10   4        1.30       13.64     18.51 o 
  -3 -10   4        8.49       16.47     19.94 o 
  -2 -10   4       67.40       82.00     19.59 o 
  -1 -10   4      426.71      407.15    117.42 o 
   0 -10   4      766.91      862.19     92.36 o 
   1 -10   4     1362.71     1306.40     64.50 o 
   2 -10   4      210.75      236.29     34.47 o 
   3 -10   4       67.37       87.12     27.06 o 
   4 -10   4      120.78      123.43     31.26 o 
  -6  -9   4       25.10       10.87     21.68 o 
  -5  -9   4       94.09      135.60     30.06 o 
  -4  -9   4      393.76      542.55     46.33 o 
  -3  -9   4      499.00      560.83     34.83 o 
  -2  -9   4      628.07      629.69     35.09 o 
  -1  -9   4     1106.28     1101.89     43.41 o 
   0  -9   4      685.45      710.83     46.91 o 
   1  -9   4       81.30       42.72     20.30 o 
   2  -9   4        1.43       -6.64     15.28 o 
   3  -9   4      148.94      171.93     29.91 o 
   4  -9   4       26.36       41.06     20.08 o 
   5  -9   4       30.07       33.71     22.29 o 
  -7  -8   4        1.28       28.72     24.78 o 
  -6  -8   4       53.39       76.03     33.23 o 
  -5  -8   4      508.99      574.00     62.79 o 
  -4  -8   4      391.22      339.60     36.24 o 
  -3  -8   4       98.62      110.45     19.17 o 
  -2  -8   4      172.47      192.68     21.68 o 
  -1  -8   4      379.73      384.49     27.03 o 
   0  -8   4       16.72        6.49     14.61 o 
   1  -8   4      153.04      135.67     24.83 o 
   2  -8   4      476.56      430.81     37.84 o 
   3  -8   4       55.63       41.36     23.37 o 
   4  -8   4        0.89        0.84     16.73 o 
   5  -8   4       81.63       98.95     25.40 o 
   6  -8   4       38.24       34.92     33.23 o 
  -7  -7   4       70.51       77.15     36.04 o 
  -6  -7   4      244.71      231.46     49.56 o 
  -5  -7   4      209.41      138.85     32.66 o 
  -4  -7   4      118.82      110.82     25.91 o 
  -3  -7   4       15.80       36.00     13.32 o 
  -2  -7   4     1852.80     1871.85     71.04 o 
  -1  -7   4      469.76      455.41     27.59 o 
   0  -7   4       43.65       41.24     15.16 o 
   1  -7   4     1206.82     1172.94     50.86 o 
   2  -7   4      449.02      509.89     37.55 o 
   3  -7   4      689.59      755.76     56.88 o 
   4  -7   4     1738.03     1756.53     67.03 o 
   5  -7   4      987.95     1050.86     70.96 o 
   6  -7   4      709.38      627.36     72.65 o 
   7  -7   4      320.58      274.26     53.50 o 
  -8  -6   4       22.53       47.31     32.10 o 
  -7  -6   4      191.29      263.56     51.25 o 
  -6  -6   4      114.55      134.03     39.42 o 
  -5  -6   4       51.49       24.78     23.65 o 
  -4  -6   4      988.76     1029.34     38.60 o 
  -3  -6   4     2937.28     2998.91     66.17 o 
  -2  -6   4      389.84      372.37     38.66 o 
  -1  -6   4        4.96       -2.91      8.65 o 
   0  -6   4      145.22      142.10     15.93 o 
   1  -6   4      314.01      306.73     21.07 o 
   2  -6   4     7945.48     7896.59    153.67 o 
   3  -6   4     6132.18     6140.19    130.78 o 
   4  -6   4     1126.68     1143.46     67.58 o 
   5  -6   4      220.91      215.67     27.17 o 
   6  -6   4      306.53      290.03     50.68 o 
   7  -6   4       31.05       -7.32     22.53 o 
  -8  -5   4      192.84      220.20     47.31 o 
  -7  -5   4      171.02      244.98     48.43 o 
  -6  -5   4       32.29       79.41     33.23 o 
  -5  -5   4      934.51      882.48     68.71 o 
  -4  -5   4     1458.38     1371.12     40.69 o 
  -3  -5   4      197.25      243.48     19.15 o 
  -2  -5   4      738.77      666.02     26.93 o 
  -1  -5   4     2135.32     2133.89     48.65 o 
   0  -5   4     5590.46     5560.71     89.94 o 
   1  -5   4    10434.58    10623.08    146.85 o 
   2  -5   4     6641.73     6942.06    106.58 o 
   3  -5   4      154.97      159.02     20.44 o 
   4  -5   4      132.74      172.10     21.63 o 
   5  -5   4      299.75      340.33     39.14 o 
   6  -5   4        0.84       16.33     22.53 o 
   7  -5   4      405.32      386.89     56.32 o 
   8  -5   4       15.14       63.07     32.10 o 
  -8  -4   4       29.32       92.36     34.92 o 
  -7  -4   4        9.88       10.70     23.09 o 
  -6  -4   4      135.89      136.29     35.48 o 
  -5  -4   4       55.19       58.57     26.47 o 
  -4  -4   4     2914.63     2906.67     69.75 o 
  -3  -4   4     8016.98     7566.17    112.51 o 
  -2  -4   4     6161.25     5998.09     92.77 o 
  -1  -4   4     9005.42     9519.97    130.95 o 
   0  -4   4     2127.25     2360.75     47.46 o 
   1  -4   4     2024.77     2118.43     44.12 o 
   2  -4   4      460.43      473.82     20.03 o 
   3  -4   4     1106.01     1028.24     39.19 o 
   4  -4   4      267.19      283.11     23.13 o 
   5  -4   4      120.48      169.24     24.22 o 
   6  -4   4      214.74      145.86     33.23 o 
   7  -4   4      170.08      180.21     41.67 o 
   8  -4   4        4.16      -13.52     23.09 o 
  -8  -3   4      136.53      141.92     37.73 o 
  -7  -3   4      209.40      230.90     43.36 o 
  -6  -3   4        7.65        5.63     21.40 o 
  -5  -3   4     3265.53     2936.33    117.70 o 
  -4  -3   4     5143.38     4858.49     95.46 o 
  -3  -3   4     1043.06     1010.73     33.23 o 
  -2  -3   4       53.99       56.40      8.65 o 
  -1  -3   4      123.18      108.75     10.36 o 
   0  -3   4      136.93      148.64     11.21 o 
   1  -3   4        0.36        1.28      5.41 o 
   2  -3   4       73.13      105.37     10.38 o 
   3  -3   4      628.77      600.21     20.55 o 
   4  -3   4      725.15      703.18     31.09 o 
   5  -3   4      867.49      913.11     37.34 o 
   6  -3   4     1113.03     1128.58     72.08 o 
   7  -3   4       55.98       87.29     30.41 o 
   8  -3   4      322.42      344.09     50.12 o 
   9  -3   4       73.49       89.54     36.04 o 
  -8  -2   4      654.55      618.92     59.70 o 
  -7  -2   4      277.73      230.90     39.98 o 
  -6  -2   4      230.80      244.98     38.86 o 
  -5  -2   4      334.85      352.54     41.11 o 
  -4  -2   4        0.17        2.88      6.09 o 
  -3  -2   4      694.21      673.24     23.45 o 
  -2  -2   4      956.56      962.40     24.06 o 
  -1  -2   4     1354.00     1335.61     28.21 o 
   0  -2   4      981.66      955.66     22.75 o 
   1  -2   4       75.67       89.21      8.21 o 
   2  -2   4      699.64      756.66     20.84 o 
   3  -2   4     1133.60     1123.29     26.94 o 
   4  -2   4     7348.21     7133.56    101.14 o 
   5  -2   4     5035.22     5003.98     99.28 o 
   6  -2   4     1673.29     1591.50     83.35 o 
   7  -2   4      509.29      457.29     51.81 o 
   8  -2   4      822.66      711.27     64.76 o 
   9  -2   4        1.78       27.59     26.47 o 
  -7  -1   4       56.96       40.55     21.96 o 
  -6  -1   4     2411.02     2533.67    101.93 o 
  -5  -1   4      210.89      266.38     34.92 o 
  -4  -1   4      848.29      921.14     27.88 o 
  -3  -1   4     2876.21     2866.98    115.73 o 
  -2  -1   4     7569.23     7813.88    188.66 o 
  -1  -1   4        5.41        3.57      3.53 o 
   0  -1   4     1692.61     1537.22     27.77 o 
   1  -1   4     2246.61     2249.30     36.46 o 
   2  -1   4    13799.64    13356.85    160.93 o 
   3  -1   4    12652.53    11851.75    147.84 o 
   4  -1   4    10595.17    10337.32    135.35 o 
   5  -1   4       68.99       64.85     10.09 o 
   6  -1   4        0.16        0.56     16.33 o 
   7  -1   4        6.91       10.14     20.84 o 
   8  -1   4      184.10      240.47     42.80 o 
   9  -1   4       81.15      122.21     39.42 o 
  -9   0   4       14.98       28.72     25.34 o 
  -8   0   4       21.34       12.95     20.84 o 
  -6   0   4       21.54       54.63     22.53 o 
  -5   0   4       98.95      139.66     25.34 o 
  -4   0   4      280.49      302.77     16.67 o 
  -3   0   4      606.56      602.42     18.83 o 
  -2   0   4     4082.62     4116.72    109.82 o 
  -1   0   4    16330.91    15382.79    325.51 o 
   0   0   4    25111.05    23817.43   1037.06 o 
   1   0   4     7766.39     8035.50    125.56 o 
   2   0   4     9663.29     9637.73    152.11 o 
   3   0   4     3023.26     2958.06     46.47 o 
   4   0   4     2584.93     2628.89     46.66 o 
   5   0   4     1262.69     1238.40     45.53 o 
   6   0   4       10.39        9.58     11.09 o 
   7   0   4       11.73       38.30     23.09 o 
   8   0   4      144.08       86.73     29.85 o 
   9   0   4        1.65      -12.95     21.96 o 
  -9   1   4        7.49       -2.25     21.96 o 
  -8   1   4      196.34      220.76     40.55 o 
  -7   1   4      207.70      204.99     36.61 o 
  -6   1   4      152.45      143.04     30.97 o 
  -5   1   4        1.15       -2.25     14.64 o 
  -4   1   4     2205.05     2155.80     48.50 o 
  -3   1   4     8655.31     8677.01    139.95 o 
  -2   1   4     7611.07     7514.10    146.14 o 
  -1   1   4    11468.96    11560.04    249.48 o 
   0   1   4     1086.36     1115.38     25.97 o 
   1   1   4      583.05      646.49     21.63 o 
   2   1   4      577.90      538.97     22.08 o 
   3   1   4      174.73      117.19      6.73 o 
   4   1   4      967.21      852.66     22.89 o 
   5   1   4     2986.16     3013.91     55.37 o 
   6   1   4       18.71       27.11     13.87 o 
   7   1   4      138.88      157.74     23.23 o 
   8   1   4       50.07       66.45     27.59 o 
   9   1   4       55.26       84.47     33.23 o 
  -9   2   4       98.43       58.01     32.66 o 
  -8   2   4       15.46       29.28     21.96 o 
  -7   2   4      223.29      198.80     36.04 o 
  -6   2   4      522.75      488.26     44.49 o 
  -5   2   4      977.79      975.96     57.44 o 
  -4   2   4     1477.17     1481.89     33.74 o 
  -3   2   4     2872.75     2853.97     55.25 o 
  -2   2   4      701.76      797.60     23.86 o 
  -1   2   4      822.84      812.85     20.02 o 
   0   2   4      600.59      572.27     14.98 o 
   1   2   4      354.97      411.04     16.84 o 
   2   2   4     1103.94     1384.08     39.78 o 
   3   2   4        8.50       19.05      7.98 o 
   4   2   4      987.50      942.62     36.98 o 
   5   2   4      131.91      105.20     17.52 o 
   6   2   4     1157.06     1172.68     49.70 o 
   7   2   4      889.73      892.49     46.64 o 
   8   2   4      141.01      166.70     36.04 o 
   9   2   4      140.67      233.15     45.05 o 
  -8   3   4      209.96      152.05     36.04 o 
  -7   3   4      588.98      522.05     50.12 o 
  -6   3   4        2.51        6.19     16.33 o 
  -5   3   4       51.79       83.91     23.65 o 
  -4   3   4     1235.86     1320.40     32.56 o 
  -3   3   4      412.27      457.47     18.05 o 
  -2   3   4      439.85      414.57     16.13 o 
  -1   3   4      514.54      518.91     17.39 o 
   0   3   4    11826.82    12073.54    147.48 o 
   1   3   4     2538.25     2702.66     44.49 o 
   2   3   4       18.21       42.61      6.19 o 
   3   3   4     1803.94     1919.51     37.34 o 
   4   3   4      764.94      776.60     52.94 o 
   5   3   4     4880.31     4750.38    107.54 o 
   6   3   4     4364.86     4346.78    107.14 o 
   7   3   4      561.02      582.67     40.32 o 
   8   3   4        8.13       11.32     17.45 o 
  -8   4   4      158.91      168.39     38.30 o 
  -7   4   4        4.53       20.27     20.84 o 
  -6   4   4        2.41      -19.43     12.95 o 
  -5   4   4      749.39      693.25     51.25 o 
  -4   4   4     1319.27     1241.54     49.56 o 
  -3   4   4        9.53        7.82     12.99 o 
  -2   4   4     3249.64     3346.48     88.23 o 
  -1   4   4     6893.01     7268.32    106.22 o 
   0   4   4     4624.06     5106.77     75.29 o 
   1   4   4     9587.59     9440.81    124.42 o 
   2   4   4    16476.71    16410.54    202.32 o 
   3   4   4     6060.46     5940.52    206.74 o 
   4   4   4     5547.62     5697.80     88.84 o 
   5   4   4     2052.52     2120.37    154.59 o 
   6   4   4       10.14        0.67     11.74 o 
   7   4   4      868.39      839.12     46.95 o 
   8   4   4       13.89        5.63     25.06 o 
   9   4   4        0.83       15.70     21.33 o 
  -8   5   4        9.35       -7.32     21.40 o 
  -7   5   4       23.60        7.32     20.27 o 
  -6   5   4      809.63      755.20     59.13 o 
  -5   5   4      775.91      854.12     41.39 o 
  -4   5   4       15.31        7.55     10.90 o 
  -3   5   4        3.59       11.87     10.26 o 
  -2   5   4      602.46      603.94     22.28 o 
  -1   5   4     8037.40     8130.88    114.50 o 
   0   5   4    15404.79    15012.66    190.04 o 
   1   5   4     3575.24     3288.54     59.16 o 
   2   5   4     1048.75      996.61     32.08 o 
   3   5   4       52.49       40.83      9.62 o 
   4   5   4       34.69       31.38     11.05 o 
   5   5   4     1529.04     1557.32     61.67 o 
   6   5   4     1164.24     1264.76     55.47 o 
   7   5   4        7.47       10.01     16.49 o 
   8   5   4        5.76       16.72     19.16 o 
   9   5   4       95.89       81.29     52.94 o 
  -7   6   4      127.72      158.25     37.17 o 
  -6   6   4      126.30      130.65     34.35 o 
  -5   6   4      514.21      488.26     56.88 o 
  -4   6   4     2346.24     2285.83     79.41 o 
  -3   6   4      770.15      750.78     38.57 o 
  -2   6   4     4715.23     4522.82    170.92 o 
  -1   6   4     5817.21     5815.09    137.22 o 
   0   6   4        2.00       -1.00      8.86 o 
   1   6   4      992.84      897.21     32.14 o 
   2   6   4      767.83      781.77     28.39 o 
   3   6   4        8.76        1.47      7.17 o 
   4   6   4     1345.33     1387.74     40.46 o 
   5   6   4       57.75       81.49     18.81 o 
   6   6   4      238.73      214.67     27.68 o 
   7   6   4       66.17       51.45     24.50 o 
   8   6   4       52.88       42.38     21.78 o 
   9   6   4       60.96       50.24     25.30 o 
  -7   7   4       37.98       17.46     24.22 o 
  -6   7   4      162.33      137.97     36.61 o 
  -5   7   4      359.75      421.03     36.42 o 
  -4   7   4       19.07       25.73     16.92 o 
  -3   7   4      623.38      602.24     37.44 o 
  -2   7   4      193.69      202.61     24.87 o 
  -1   7   4      339.61      374.43     30.28 o 
   0   7   4     1969.59     2104.80     51.29 o 
   1   7   4       34.24       33.28     11.19 o 
   2   7   4      998.14     1034.58     35.99 o 
   3   7   4       91.48      115.65     18.76 o 
   4   7   4        2.98       -8.75      9.88 o 
   5   7   4      150.52      194.25     26.36 o 
   6   7   4       18.99       45.62     21.96 o 
   7   7   4      512.74      568.38     44.72 o 
   8   7   4      161.98      185.28     33.02 o 
  -6   8   4      177.67      115.45     34.35 o 
  -5   8   4        0.03        5.59     16.60 o 
  -4   8   4      157.98      202.01     28.52 o 
  -3   8   4       56.12       37.97     23.09 o 
  -2   8   4      472.50      574.60     44.21 o 
  -1   8   4       22.77       81.34     32.10 o 
   0   8   4      518.32      488.18     27.28 o 
   1   8   4      897.11      921.30     35.69 o 
   2   8   4       95.70       61.68     28.87 o 
   3   8   4      516.44      349.24     31.24 o 
   4   8   4      412.81      364.60     85.01 o 
   5   8   4      297.29      303.15     44.21 o 
   6   8   4      674.05      782.96     47.75 o 
   7   8   4      349.27      388.84     40.14 o 
   8   8   4       15.79        0.26     19.72 o 
  -6   9   4       42.43       36.61     26.47 o 
  -5   9   4       14.66       17.93     18.94 o 
  -4   9   4      587.08      347.64     69.83 o 
  -3   9   4       42.78       28.32     34.07 o 
  -2   9   4      199.51      110.38     24.89 o 
  -1   9   4      371.19      257.88     38.30 o 
   0   9   4        9.23      -16.40     10.93 o 
   1   9   4      693.92      735.92     35.09 o 
   2   9   4     1792.11     1821.93     55.11 o 
   3   9   4      980.81     1006.68     52.11 o 
   4   9   4      151.10      164.31     21.61 o 
   5   9   4      109.60       92.06     24.29 o 
   6   9   4      163.87      227.39     33.38 o 
   7   9   4      183.75      174.52     32.34 o 
  -5  10   4      207.52      200.78     36.89 o 
  -4  10   4       20.78       35.11     20.90 o 
  -3  10   4      164.35      148.05     29.65 o 
  -2  10   4        8.89       -7.18     18.87 o 
  -1  10   4      156.45      139.54     30.97 o 
   0  10   4     1634.73     1819.13     88.70 o 
   1  10   4     1144.74     1139.86     56.44 o 
   2  10   4       94.81       87.49     19.47 o 
   3  10   4       40.66       33.49     16.11 o 
   4  10   4        1.93      -14.43     12.77 o 
   5  10   4        7.13      -21.85     17.80 o 
   6  10   4      198.85      245.72     36.61 o 
  -3  11   4      283.17      286.18     38.97 o 
  -2  11   4      143.15      177.69     32.19 o 
  -1  11   4      202.77      199.93     58.01 o 
   0  11   4      112.28      132.01     40.55 o 
   1  11   4       83.55      132.43     28.60 o 
   2  11   4      375.87      456.37     42.41 o 
   3  11   4        1.91       -3.40     17.79 o 
   4  11   4        0.82       -2.56     20.52 o 
   5  11   4       10.71       22.76     22.66 o 
  -1  12   4       25.60       13.10     22.03 o 
   0  12   4        7.62        7.91     21.17 o 
   1  12   4       21.34       41.29     24.09 o 
   2  12   4       12.95       18.58     21.11 o 
   3  12   4       36.53       11.13     22.69 o 
  -2 -11   5      446.15      388.42     42.87 o 
  -1 -11   5      130.31      140.55     31.83 o 
   0 -11   5        9.25      -11.06     17.31 o 
   1 -11   5        0.13       11.53     20.51 o 
   2 -11   5        0.27       -1.31     20.26 o 
  -4 -10   5      286.83      286.84     39.59 o 
  -3 -10   5      118.98      122.20     44.77 o 
  -2 -10   5       12.11        2.26     14.80 o 
  -1 -10   5      116.49      140.96     29.74 o 
   0 -10   5       15.08       17.17     18.70 o 
   1 -10   5       10.13        2.46     17.39 o 
   2 -10   5      199.56      184.24     41.67 o 
   3 -10   5      194.65      198.66     34.71 o 
   4 -10   5       40.71       43.01     25.06 o 
  -5  -9   5       18.22       44.90     22.99 o 
  -4  -9   5       18.38       36.21     21.96 o 
  -3  -9   5       22.49       46.90     21.09 o 
  -2  -9   5      207.43      222.80     34.43 o 
  -1  -9   5       65.15       60.84     20.44 o 
   0  -9   5       14.88       16.60     18.26 o 
   1  -9   5      585.43      377.88     37.55 o 
   2  -9   5      455.73      483.41     42.74 o 
   3  -9   5      219.18      298.22     63.36 o 
   4  -9   5      360.74      510.23     61.95 o 
   5  -9   5      443.34      503.97     84.47 o 
  -6  -8   5       25.59       20.84     28.72 o 
  -5  -8   5       25.34       59.77     22.06 o 
  -4  -8   5        1.69       23.59     17.46 o 
  -3  -8   5       96.94       53.02     16.07 o 
  -2  -8   5      217.13      235.29     23.89 o 
  -1  -8   5        3.99      -14.74     10.74 o 
   0  -8   5     1033.65      953.25     49.17 o 
   1  -8   5     2410.67     2319.97     78.61 o 
   2  -8   5     1237.15     1211.29     60.54 o 
   3  -8   5      938.41      896.16     50.86 o 
   4  -8   5      504.36      455.16    125.87 o 
   5  -8   5       11.35       -2.35     17.07 o 
   6  -8   5      109.24      172.33     49.56 o 
  -7  -7   5        0.50       22.53     29.28 o 
  -6  -7   5       73.48       50.12     30.97 o 
  -5  -7   5       28.10       30.75     19.16 o 
  -4  -7   5      664.73      722.60     45.20 o 
  -3  -7   5     1348.92     1343.84     45.33 o 
  -2  -7   5      526.44      532.74     45.93 o 
  -1  -7   5     2892.08     2802.74     65.75 o 
   0  -7   5     5684.76     5649.82    101.38 o 
   1  -7   5     1163.91     1116.03     49.95 o 
   2  -7   5       16.19        1.05     11.51 o 
   3  -7   5      127.20       93.62     21.97 o 
   4  -7   5      358.20      337.77    104.47 o 
   5  -7   5      724.52      790.73     58.57 o 
   7  -7   5      133.00       67.02     37.73 o 
  -7  -6   5        5.71       23.09     29.28 o 
  -6  -6   5       52.34      120.52     39.98 o 
  -5  -6   5     1559.35     1669.21     98.55 o 
  -4  -6   5      619.10      640.68     40.92 o 
  -3  -6   5     1175.53     1188.73     40.47 o 
  -2  -6   5     1290.75     1263.66     40.77 o 
  -1  -6   5     2128.29     2089.86     52.31 o 
   0  -6   5        0.44       -7.26      9.54 o 
   1  -6   5     2903.19     2822.22     69.51 o 
   2  -6   5      799.50      870.36     42.24 o 
   3  -6   5      282.08      258.58     27.00 o 
   4  -6   5      924.36      876.03     44.82 o 
   5  -6   5      870.48      894.73     47.63 o 
   6  -6   5        4.62        0.00     20.84 o 
   7  -6   5       52.74       34.35     30.41 o 
  -8  -5   5        0.56       16.33     26.47 o 
  -7  -5   5      165.54      206.68     46.18 o 
  -6  -5   5     1375.95     1345.40     88.98 o 
  -5  -5   5      634.85      585.13     58.01 o 
  -4  -5   5      523.08      477.26     36.36 o 
  -3  -5   5      595.74      636.73     28.23 o 
  -2  -5   5        1.02       -4.36      7.66 o 
  -1  -5   5     1620.21     1630.37     51.11 o 
   0  -5   5     3305.98     3562.84    103.60 o 
   1  -5   5     1119.81     1251.07     43.47 o 
   2  -5   5       87.74       90.96     13.57 o 
   3  -5   5      505.84      496.11     31.09 o 
   4  -5   5      996.81      996.76     44.22 o 
   5  -5   5        9.64        1.82     10.90 o 
   6  -5   5      136.45      114.32     34.35 o 
   7  -5   5      777.04      851.50     76.03 o 
   8  -5   5       97.40      162.75     45.05 o 
  -8  -4   5       32.78       77.72     33.23 o 
  -7  -4   5      578.18      461.23     58.01 o 
  -6  -4   5      182.61      171.20     38.86 o 
  -5  -4   5      397.67      355.36     47.31 o 
  -4  -4   5       14.90       -3.94     15.77 o 
  -3  -4   5      302.91      303.04     27.76 o 
  -2  -4   5      240.01      222.87     16.60 o 
  -1  -4   5      487.84      506.07     26.33 o 
   0  -4   5       27.67       35.49      8.66 o 
   1  -4   5      857.95      871.10     27.95 o 
   2  -4   5     1148.46     1138.24     32.64 o 
   3  -4   5     4257.42     4225.68     91.72 o 
   4  -4   5     2035.40     2083.72     60.86 o 
   5  -4   5      199.80      160.50     33.23 o 
   6  -4   5     1414.37     1209.11     78.84 o 
   7  -4   5        7.19      -15.77     18.02 o 
   8  -4   5       61.57       28.72     28.72 o 
  -8  -3   5       95.48       74.90     33.79 o 
  -7  -3   5        2.05       -3.38     21.40 o 
  -6  -3   5      380.29      354.23     48.43 o 
  -5  -3   5       52.53      -15.77     16.89 o 
  -4  -3   5      178.12      214.00     33.79 o 
  -3  -3   5       34.37       47.12     11.67 o 
  -2  -3   5      949.97      967.85     27.74 o 
  -1  -3   5      361.17      362.85     21.55 o 
   0  -3   5     1614.86     1631.97     35.92 o 
   1  -3   5     9415.75     9495.14    126.64 o 
   2  -3   5    15286.11    15209.51    190.10 o 
   3  -3   5     5083.35     5081.54     79.07 o 
   4  -3   5      404.18      395.41     24.75 o 
   5  -3   5      333.89      300.17     38.86 o 
   6  -3   5        3.60      -20.27     16.33 o 
   7  -3   5      607.90      630.74     63.07 o 
   8  -3   5      496.54      390.27     54.63 o 
   9  -3   5      185.95      272.01     50.68 o 
  -8  -2   5      217.45      297.35     47.31 o 
  -7  -2   5       12.13        5.63     20.27 o 
  -6  -2   5      106.99      144.17     33.23 o 
  -5  -2   5      302.66      372.81     42.24 o 
  -4  -2   5       34.12       33.23     19.71 o 
  -3  -2   5     3692.70     3609.44     69.82 o 
  -2  -2   5     4800.09     4931.99     87.14 o 
  -1  -2   5     7544.58     7555.83    101.18 o 
   0  -2   5    16423.89    16562.98    199.09 o 
   1  -2   5    12749.28    12736.57    158.06 o 
   2  -2   5        1.79       10.87      5.46 o 
   3  -2   5     2789.68     2648.31     48.19 o 
   4  -2   5     1774.76     1803.57     39.48 o 
   5  -2   5     1900.65     1984.02     90.11 o 
   6  -2   5     3716.59     3660.56    136.85 o 
   7  -2   5      544.74      429.69     51.81 o 
   8  -2   5       40.00       68.14     28.72 o 
   9  -2   5      103.83       34.92     28.72 o 
  -7  -1   5      133.11      180.21     36.61 o 
  -6  -1   5       63.19       88.42     27.03 o 
  -5  -1   5     1577.43     1624.72     77.15 o 
  -4  -1   5     6877.56     7088.53    190.91 o 
  -3  -1   5     7329.47     7134.71    185.28 o 
  -2  -1   5     3490.62     3540.60    107.00 o 
  -1  -1   5     3923.48     4334.62     73.75 o 
   0  -1   5      337.46      437.76     14.68 o 
   1  -1   5     7117.39     6997.66     92.60 o 
   2  -1   5    17860.88    17746.87    210.76 o 
   3  -1   5     4102.35     4085.56     62.78 o 
   4  -1   5      624.27      589.23     31.63 o 
   5  -1   5     1745.24     1803.36     56.11 o 
   6  -1   5      224.16      266.94     38.86 o 
   7  -1   5        2.10       -6.76     16.33 o 
   8  -1   5       61.39       84.47     32.66 o 
   9  -1   5      333.03      315.37     52.37 o 
  -9   0   5      123.96      128.96     36.61 o 
  -8   0   5      122.21      136.29     34.92 o 
  -6   0   5     1732.12     1744.11     81.10 o 
  -5   0   5     3139.55     3261.28    112.07 o 
  -4   0   5     1512.73     1543.07     67.58 o 
  -3   0   5       19.98        5.07     14.08 o 
  -2   0   5     1155.43     1074.51     49.00 o 
  -1   0   5     4637.40     4496.29    119.39 o 
   0   0   5     5685.49     5590.13    114.32 o 
   1   0   5    11813.22    10746.95    165.51 o 
   2   0   5      138.94      166.39     15.77 o 
   3   0   5     4340.48     4620.71     70.63 o 
   4   0   5     1519.64     1596.02     32.93 o 
   5   0   5      282.96      280.97     24.68 o 
   6   0   5       66.01       78.04     17.74 o 
   7   0   5      224.05      237.09     39.42 o 
   8   0   5      179.75      183.03     39.98 o 
   9   0   5        1.41       -6.19     23.09 o 
  -9   1   5      115.68       83.35     33.23 o 
  -8   1   5       36.32       19.71     21.96 o 
  -7   1   5      192.94      200.49     37.17 o 
  -6   1   5      345.86      341.28     41.67 o 
  -5   1   5      245.46      226.95     31.54 o 
  -4   1   5      379.48      378.45     33.79 o 
  -3   1   5     2106.51     2089.31     42.40 o 
  -2   1   5     2438.94     2513.96     79.41 o 
  -1   1   5      187.75      212.88     11.83 o 
   0   1   5       78.39       62.51     13.52 o 
   1   1   5       36.42       46.05      6.21 o 
   2   1   5        0.75        1.50      5.36 o 
   3   1   5     5285.74     5789.79    123.33 o 
   4   1   5     5571.06     5503.12    110.46 o 
   5   1   5      464.15      500.68     61.38 o 
   6   1   5      205.43      186.00     23.27 o 
   7   1   5      253.57      276.61     29.83 o 
   8   1   5       76.26       87.29     32.10 o 
   9   1   5      185.19      194.29     42.80 o 
  -8   2   5        0.25       -9.01     18.58 o 
  -7   2   5        1.76       -5.63     16.33 o 
  -6   2   5       22.64       38.30     23.09 o 
  -5   2   5      623.53      585.85     30.94 o 
  -4   2   5      638.53      688.37     41.67 o 
  -3   2   5      172.74      196.30     12.28 o 
  -2   2   5       78.62       88.87      8.57 o 
  -1   2   5        1.69        8.14      4.82 o 
   0   2   5     1775.13     1819.97     31.77 o 
   1   2   5     3764.15     3989.66     98.28 o 
   2   2   5     7198.58     7195.60    239.34 o 
   3   2   5     8339.65     8211.32    144.39 o 
   4   2   5      215.98      216.22     20.77 o 
   5   2   5        3.34       36.07     13.78 o 
   6   2   5      289.46      290.39     29.57 o 
   7   2   5      241.47      252.03     29.06 o 
   8   2   5      724.16      740.56     63.07 o 
   9   2   5      159.12      189.22     41.67 o 
  -8   3   5        1.91        5.07     20.27 o 
  -7   3   5       72.54      119.95     32.66 o 
  -6   3   5      164.48      156.00     32.10 o 
  -5   3   5        0.37       -1.13     15.21 o 
  -4   3   5      387.46      416.18     24.60 o 
  -3   3   5       28.31       20.01      7.03 o 
  -2   3   5    10267.07    10100.52    131.13 o 
  -1   3   5     9817.54     9605.31    211.72 o 
   0   3   5     8807.44     9470.54    120.23 o 
   1   3   5     4393.48     4334.06     63.79 o 
   2   3   5      878.43      790.21     21.39 o 
   3   3   5      305.14      261.33     14.10 o 
   4   3   5     6992.01     6876.31    144.17 o 
   5   3   5     3422.25     3514.37     89.61 o 
   6   3   5      233.65      226.47     26.76 o 
   7   3   5      399.10      390.38     38.01 o 
   8   3   5      168.44      141.56     38.01 o 
  -8   4   5       33.37       44.49     25.34 o 
  -7   4   5       21.22       21.40     23.09 o 
  -6   4   5      322.19      299.60     41.67 o 
  -5   4   5       99.69       87.85     25.34 o 
  -4   4   5      892.79      884.48     36.24 o 
  -3   4   5     9035.98     9563.69    129.84 o 
  -2   4   5     1858.53     1704.56     38.13 o 
  -1   4   5       69.05      110.80     10.63 o 
   0   4   5      990.97     1123.82     40.16 o 
   1   4   5     2507.78     2692.65     56.77 o 
   2   4   5     4156.92     3892.38    100.40 o 
   3   4   5     6782.98     6528.44     95.13 o 
   4   4   5      759.24      826.57     37.21 o 
   5   4   5       96.11      104.66     18.80 o 
   6   4   5        1.79      -13.80     14.92 o 
   7   4   5      287.57      312.04     36.04 o 
   8   4   5       18.58       43.34     20.84 o 
   9   4   5        4.12       42.14     23.65 o 
  -8   5   5      170.05      156.56     39.98 o 
  -7   5   5      408.46      290.59     45.05 o 
  -6   5   5      315.28      359.30     46.18 o 
  -5   5   5      333.62      336.77     41.11 o 
  -4   5   5     1155.11     1312.66     48.58 o 
  -3   5   5       40.98       50.22     13.92 o 
  -2   5   5     1649.72     1539.56     57.37 o 
  -1   5   5     2275.29     2186.93     45.91 o 
   0   5   5      795.36      822.51     26.25 o 
   1   5   5      712.59      628.68     23.03 o 
   2   5   5      960.00      939.59     34.04 o 
   3   5   5      209.71      235.67     17.85 o 
   4   5   5      814.69      749.98     36.62 o 
   5   5   5      216.00      215.40     25.02 o 
   6   5   5      543.66      520.77     37.75 o 
   7   5   5       39.64       27.57     18.76 o 
   8   5   5       71.84       75.07     25.10 o 
   9   5   5      272.68      355.62     42.22 o 
  -7   6   5        0.27       23.65     25.91 o 
  -6   6   5        7.54      -12.39     19.15 o 
  -5   6   5       87.86       75.46     27.59 o 
  -4   6   5       38.47       47.55     15.91 o 
  -3   6   5     1511.06     1540.08     60.54 o 
  -2   6   5      389.03      458.91     30.58 o 
  -1   6   5      177.76      181.04     20.11 o 
   0   6   5      226.97      230.27     17.10 o 
   1   6   5      138.93      143.18     14.29 o 
   2   6   5        1.87       -8.75      6.53 o 
   3   6   5       42.19       51.80     10.85 o 
   4   6   5     2355.16     2277.68     72.37 o 
   5   6   5     1956.00     1999.29     68.04 o 
   6   6   5      116.53      148.38     25.10 o 
   7   6   5       35.37       29.53     19.07 o 
   8   6   5       39.42       49.30     23.79 o 
  -7   7   5        1.67      -28.16     19.71 o 
  -6   7   5        1.18       -2.82     21.96 o 
  -5   7   5       14.00       42.80     25.91 o 
  -4   7   5      762.51      834.93     45.09 o 
  -3   7   5        4.40       -2.18     12.72 o 
  -2   7   5      115.81      150.14     22.53 o 
  -1   7   5       67.67       56.05     18.92 o 
   0   7   5     2274.87     2316.40     67.01 o 
   1   7   5     2476.84     2700.31     59.69 o 
   2   7   5      901.71      869.57     37.44 o 
   3   7   5     1609.90     1430.63     43.11 o 
   4   7   5     1493.38     1543.13     58.86 o 
   5   7   5       72.72       28.86     17.32 o 
   6   7   5     1057.38      964.50     53.22 o 
   7   7   5       77.01       80.53     24.48 o 
   8   7   5        9.57       36.56     22.84 o 
  -6   8   5       98.24       52.94     28.16 o 
  -5   8   5       77.35       93.49     33.23 o 
  -4   8   5        4.76        8.33     25.34 o 
  -3   8   5        9.93        2.30     14.74 o 
  -2   8   5      740.49      649.16     41.54 o 
  -1   8   5     2721.30     2900.12     83.49 o 
   0   8   5     1588.01     1561.61     46.85 o 
   1   8   5      421.11      279.65     22.54 o 
   2   8   5      137.24      152.65     19.52 o 
   3   8   5       57.89       56.59     14.38 o 
   4   8   5      965.30     1005.60     49.75 o 
   5   8   5     1897.36     1853.48     70.98 o 
   6   8   5      121.08      158.09     28.28 o 
   7   8   5       10.86       19.98     21.28 o 
   8   8   5       76.84      120.10     30.53 o 
  -5   9   5      241.36      244.98     48.43 o 
  -4   9   5       13.31       29.56     19.56 o 
  -3   9   5      751.98      733.26     48.43 o 
  -2   9   5      648.77      565.68    121.08 o 
  -1   9   5       24.88       17.09     16.84 o 
   0   9   5      755.45      763.34     44.34 o 
   1   9   5      795.84      857.14     37.70 o 
   2   9   5      511.22      532.44     52.11 o 
   3   9   5      496.36      525.97     33.04 o 
   4   9   5      694.80      828.89     48.51 o 
   5   9   5        1.19       17.23     18.51 o 
   6   9   5      322.58      294.94     38.86 o 
   7   9   5       59.18       35.94     23.33 o 
  -4  10   5       29.32       56.59     23.06 o 
  -3  10   5       67.58       57.09     41.11 o 
  -2  10   5      283.55      363.54     90.95 o 
  -1  10   5     1285.93     1420.65     83.35 o 
   0  10   5      191.74      250.39     32.62 o 
   1  10   5        1.18       15.81     17.40 o 
   2  10   5        0.38      -13.13     14.91 o 
   3  10   5       38.13       35.04     16.01 o 
   4  10   5      187.20      209.33     33.60 o 
   5  10   5      403.08      415.16     42.48 o 
   6  10   5       40.99        8.38     22.04 o 
  -3  11   5       32.08       12.47     20.70 o 
  -2  11   5       81.89       72.30     26.37 o 
  -1  11   5        0.11        2.21     19.15 o 
   0  11   5      319.99      313.68     36.52 o 
   1  11   5       19.14       33.36     20.56 o 
   2  11   5       51.21        9.57     19.71 o 
   3  11   5        4.12       12.85     16.87 o 
   4  11   5       38.73       44.49     23.97 o 
   5  11   5      236.42      155.66     32.19 o 
  -1  12   5       15.42       38.80     22.87 o 
   0  12   5        3.70        5.77     21.08 o 
   1  12   5      157.45      179.78     34.43 o 
   2  12   5       86.23       34.10     29.85 o 
   3  12   5       40.85        9.01     32.10 o 
  -1 -11   6      133.60      147.93     59.41 o 
   0 -11   6      243.32      265.75     37.43 o 
  -4 -10   6       78.41       76.26     34.07 o 
  -3 -10   6       45.88       64.28     24.33 o 
  -2 -10   6       96.57       41.11     36.61 o 
  -1 -10   6      535.86      465.99     51.25 o 
   0 -10   6       48.31       26.94     20.51 o 
   1 -10   6       36.56       41.86     21.46 o 
   2 -10   6      137.13      164.29     47.31 o 
   3 -10   6       36.33       59.79     24.60 o 
  -5  -9   6       73.86       84.88     26.30 o 
  -4  -9   6       23.04       29.85     20.31 o 
  -3  -9   6       84.14       79.15     49.56 o 
  -2  -9   6      676.97      725.65     57.01 o 
  -1  -9   6       77.01       30.51     20.42 o 
   0  -9   6       56.36       72.17     24.20 o 
   1  -9   6       55.00       47.32     21.97 o 
   2  -9   6       19.13       21.85     17.74 o 
   3  -9   6      883.09      859.43     52.34 o 
   4  -9   6      694.61      853.75     72.65 o 
  -6  -8   6      200.29      215.69     49.00 o 
  -5  -8   6      142.44      172.69     32.25 o 
  -4  -8   6      139.79      179.14     30.31 o 
  -3  -8   6      615.78      597.97     73.77 o 
  -2  -8   6      328.89      284.51     26.38 o 
  -1  -8   6      590.29      619.00     34.12 o 
   0  -8   6      572.23      492.13     52.09 o 
   1  -8   6     1283.09     1280.89     72.65 o 
   2  -8   6     2631.64     2617.66    166.98 o 
   3  -8   6     1369.56     1507.30     65.81 o 
   4  -8   6      254.03      199.69     30.54 o 
   5  -8   6       77.79       33.79     32.10 o 
   6  -8   6       29.08       29.28     30.41 o 
  -7  -7   6      248.30      281.02     54.06 o 
  -6  -7   6        5.39       28.72     28.16 o 
  -5  -7   6        0.41       16.33     25.34 o 
  -4  -7   6       38.15       58.97     19.90 o 
  -3  -7   6       26.75       94.94     22.83 o 
  -2  -7   6     2324.97     2443.52     62.53 o 
  -1  -7   6     2372.91     2475.84     63.76 o 
   0  -7   6     1079.38     1144.28     41.40 o 
   1  -7   6      752.97      868.34     45.09 o 
   2  -7   6     1018.38     1095.24     51.48 o 
   3  -7   6       62.51       27.56     18.87 o 
   4  -7   6        0.37        5.84     23.93 o 
   5  -7   6       33.67       11.83     25.34 o 
   6  -7   6       40.10       60.82     36.04 o 
  -7  -6   6        1.87       45.05     31.54 o 
  -6  -6   6        0.35       -6.76     24.78 o 
  -5  -6   6        0.28       11.26     20.84 o 
  -4  -6   6      603.77      655.16     43.60 o 
  -3  -6   6     1917.62     1956.94     69.29 o 
  -2  -6   6     2270.07     2221.38    113.82 o 
  -1  -6   6      163.01      179.81     18.61 o 
   0  -6   6      135.52      129.46     16.98 o 
   1  -6   6     1003.46     1007.30     36.82 o 
   2  -6   6       48.63       34.92     15.69 o 
   3  -6   6       23.00       49.84     19.43 o 
   4  -6   6      169.07      199.68     25.96 o 
   5  -6   6      151.21       78.84     32.10 o 
   6  -6   6      180.59      162.19     40.55 o 
   7  -6   6      221.04      191.48     46.74 o 
  -8  -5   6       75.08      121.64     42.24 o 
  -7  -5   6      179.74      231.46     50.12 o 
  -6  -5   6       50.16       72.08     32.10 o 
  -5  -5   6      911.61      779.42     66.45 o 
  -4  -5   6      701.28      689.87     59.13 o 
  -3  -5   6      307.31      263.30     27.57 o 
  -2  -5   6        1.78       -7.65      7.91 o 
  -1  -5   6      130.98      127.03     14.99 o 
   0  -5   6     1423.34     1397.48     39.74 o 
   1  -5   6     1360.75     1343.47     38.99 o 
   2  -5   6        6.44       -2.32      7.84 o 
   3  -5   6        1.18       -6.44      9.93 o 
   4  -5   6       74.59       66.72     17.69 o 
   5  -5   6     2695.38     2913.24    130.09 o 
   6  -5   6     1097.95     1311.61     88.42 o 
   7  -5   6      371.00      412.80     60.26 o 
   8  -5   6      174.13      124.46     40.55 o 
  -8  -4   6      146.81      193.16     47.87 o 
  -7  -4   6       29.01       57.44     32.10 o 
  -6  -4   6       32.95       24.78     24.78 o 
  -5  -4   6      516.90      539.51     57.44 o 
  -4  -4   6      569.43      574.99     52.94 o 
  -3  -4   6      333.94      390.93     30.19 o 
  -2  -4   6      887.64      928.45     30.66 o 
  -1  -4   6     4181.09     4227.98     73.54 o 
   0  -4   6     1546.84     1631.07     47.82 o 
   1  -4   6      898.25      815.00     27.81 o 
   2  -4   6     1109.80     1064.49     32.62 o 
   3  -4   6     1373.63     1317.85     45.86 o 
   4  -4   6     3442.56     3477.54     84.26 o 
   5  -4   6     2482.75     2474.54    112.63 o 
   6  -4   6      496.36      487.70     58.01 o 
   7  -4   6      112.52      109.82     34.92 o 
   8  -4   6       20.52       45.05     30.41 o 
  -8  -3   6       23.27       15.77     26.47 o 
  -7  -3   6        1.53       -3.38     22.53 o 
  -6  -3   6      462.88      573.30     55.75 o 
  -5  -3   6      714.81      765.34     59.70 o 
  -4  -3   6      324.11      385.77     45.05 o 
  -3  -3   6      144.25      181.34     30.97 o 
  -2  -3   6     1341.74     1384.21     34.16 o 
  -1  -3   6      785.78      771.38     25.00 o 
   0  -3   6     8449.20     8175.31    113.74 o 
   1  -3   6    11630.28    11518.50    151.16 o 
   2  -3   6     5266.23     5507.61     84.79 o 
   3  -3   6     4357.89     4490.46     74.32 o 
   4  -3   6     4470.48     4496.04     93.93 o 
   5  -3   6       51.30       65.33     24.22 o 
   6  -3   6       29.45       16.89     19.71 o 
   7  -3   6      586.58      637.50     64.76 o 
   8  -3   6        5.26      -10.14     21.96 o 
  -8  -2   6      140.42      163.32     40.55 o 
  -7  -2   6      186.23      233.71     43.93 o 
  -6  -2   6      604.33      667.91     56.32 o 
  -5  -2   6       12.01       10.70     20.27 o 
  -4  -2   6      168.63      171.76     31.54 o 
  -3  -2   6      193.12      150.36     27.59 o 
  -2  -2   6     4206.20     4218.17     77.40 o 
  -1  -2   6    14806.75    14388.72    178.28 o 
   0  -2   6     8973.30     9102.68    120.15 o 
   1  -2   6        7.98       19.11      6.70 o 
   2  -2   6     1459.94     1572.45     34.54 o 
   3  -2   6       10.03       17.52      6.47 o 
   4  -2   6      667.79      607.88     50.97 o 
   5  -2   6      198.58      206.12     33.79 o 
   6  -2   6       89.72       98.55     28.16 o 
   7  -2   6      723.85      661.72     59.70 o 
   8  -2   6        2.12       10.14     24.22 o 
   9  -2   6      135.44      131.22     39.98 o 
  -7  -1   6       29.37       37.17     28.72 o 
  -6  -1   6      306.68      299.60     41.67 o 
  -5  -1   6      426.35      498.96     49.00 o 
  -4  -1   6     1108.15     1032.28     60.26 o 
  -3  -1   6     1898.06     1798.74     76.03 o 
  -2  -1   6     5489.38     5300.49    147.55 o 
  -1  -1   6      533.18      539.89     23.65 o 
   0  -1   6     2199.39     2207.29     49.11 o 
   1  -1   6     2393.10     2649.07     45.09 o 
   2  -1   6     2554.91     2774.77     46.65 o 
   3  -1   6        3.28        1.08      4.44 o 
   4  -1   6       48.41       37.09     11.53 o 
   5  -1   6     1370.68     1395.82     50.53 o 
   6  -1   6        3.36       10.70     19.71 o 
   7  -1   6      448.94      431.95     52.37 o 
   8  -1   6      920.85      909.51     73.21 o 
   9  -1   6       27.12        7.88     24.22 o 
  -8   0   6       47.08       29.28     24.22 o 
  -6   0   6      438.95      428.00     46.74 o 
  -5   0   6      147.96      140.23     30.41 o 
  -4   0   6      297.79      284.40     33.79 o 
  -3   0   6      419.98      418.43     36.04 o 
  -2   0   6       19.34       13.52     14.64 o 
  -1   0   6       27.45       11.26     14.08 o 
   0   0   6      212.07      234.73     17.74 o 
   1   0   6    23734.96    24476.40    568.23 o 
   2   0   6      630.12      574.79     25.48 o 
   3   0   6       19.85       23.37      9.56 o 
   4   0   6       32.92       27.32     11.34 o 
   5   0   6      422.50      426.65     30.13 o 
   6   0   6     3139.71     3122.41    107.28 o 
   7   0   6     1755.74     1802.12     95.17 o 
   8   0   6      191.98      192.60     41.11 o 
   9   0   6      101.86      106.44     37.17 o 
  -8   1   6       98.41      120.52     34.92 o 
  -7   1   6       89.08      117.14     32.66 o 
  -5   1   6      239.39      265.25     35.48 o 
  -4   1   6       56.46       46.74     20.27 o 
  -3   1   6      730.57      899.93     48.43 o 
  -2   1   6     1923.72     1980.64     72.65 o 
  -1   1   6     3216.11     3322.58     59.18 o 
   0   1   6     3744.98     3693.22    105.87 o 
   1   1   6       52.43       43.17     13.80 o 
   2   1   6     7141.93     6948.77    121.94 o 
   3   1   6     3663.35     3364.16     75.82 o 
   4   1   6     3106.32     3126.34     77.04 o 
   5   1   6     6926.78     6695.31    136.13 o 
   6   1   6     1467.09     1539.32     58.44 o 
   7   1   6        2.38       28.81     15.91 o 
   8   1   6       27.48       16.89     24.78 o 
   9   1   6        6.85       36.61     28.72 o 
  -8   2   6       48.50       44.49     27.59 o 
  -7   2   6       13.32       -7.32     18.58 o 
  -6   2   6        2.57      -12.39     15.77 o 
  -5   2   6      730.17      702.21     35.02 o 
  -4   2   6     3126.08     3181.31    102.50 o 
  -3   2   6      502.33      545.36     41.67 o 
  -2   2   6     1858.45     2055.70     59.30 o 
  -1   2   6      619.08      698.22     19.68 o 
   0   2   6     6333.75     6463.09    120.32 o 
   1   2   6    20191.25    19398.56    413.38 o 
   2   2   6    10967.52    10967.22    267.78 o 
   3   2   6     7396.01     7650.57    138.84 o 
   4   2   6      983.42      996.16     60.82 o 
   5   2   6      153.62      183.62     22.48 o 
   6   2   6      480.83      463.89     34.14 o 
   7   2   6      852.40      822.52     46.29 o 
   8   2   6        3.95       12.95     22.53 o 
   9   2   6        1.40        6.19     24.78 o 
  -8   3   6       55.59       46.74     28.16 o 
  -7   3   6       16.81       -9.57     16.33 o 
  -6   3   6      732.51      674.11     55.75 o 
  -5   3   6      477.87      531.63     46.18 o 
  -4   3   6      762.00      774.55     34.80 o 
  -3   3   6     3654.16     3773.38    130.65 o 
  -2   3   6     5299.63     5315.06     80.69 o 
  -1   3   6     9070.46     9115.16    129.64 o 
   0   3   6    12109.37    12006.66    149.57 o 
   1   3   6     2820.69     2791.30     46.73 o 
   2   3   6      410.44      413.21     15.57 o 
   3   3   6     2576.20     2638.42    100.24 o 
   4   3   6       76.68       80.05     15.79 o 
   5   3   6      346.34      339.23     29.02 o 
   6   3   6      295.37      305.13     32.66 o 
   7   3   6       31.13       24.87     26.47 o 
   8   3   6      129.39      151.40     28.20 o 
   9   3   6       22.11       44.49     30.41 o 
  -8   4   6        2.03       11.26     21.96 o 
  -7   4   6        3.04      -12.95     18.02 o 
  -6   4   6        0.06       15.21     18.02 o 
  -5   4   6     1153.41     1159.55     68.71 o 
  -4   4   6     2976.20     2965.61    109.25 o 
  -3   4   6      270.51      300.73     17.61 o 
  -2   4   6     1388.42     1389.78     92.68 o 
  -1   4   6       29.05        9.57      6.71 o 
   0   4   6       35.30       28.22      6.95 o 
   1   4   6     3691.49     3663.24     60.52 o 
   2   4   6      967.30      854.88     33.32 o 
   3   4   6      397.67      437.32     26.21 o 
   4   4   6      253.25      233.29     29.57 o 
   5   4   6       14.24       10.83     12.54 o 
   6   4   6       39.09       50.94     23.37 o 
   7   4   6      310.72      382.82     36.40 o 
   8   4   6      472.42      512.75     45.06 o 
   9   4   6      111.18      120.34     30.57 o 
  -7   5   6        3.48      -10.70     20.27 o 
  -6   5   6      430.57      496.15     54.06 o 
  -5   5   6      293.50      381.82     45.05 o 
  -4   5   6       30.85       21.40     18.02 o 
  -3   5   6      177.53      169.08     20.08 o 
  -2   5   6      173.59      174.47     14.95 o 
  -1   5   6       26.06       25.41      9.11 o 
   0   5   6      664.00      722.08     26.71 o 
   1   5   6      562.63      607.11     22.88 o 
   2   5   6     3516.79     3404.65     62.42 o 
   3   5   6      536.11      547.04     30.14 o 
   4   5   6      451.00      400.26     61.95 o 
   5   5   6      103.99      108.53     20.70 o 
   6   5   6      802.50      759.21     68.14 o 
   7   5   6     1780.66     1748.20     77.72 o 
   8   5   6      235.85      327.45     39.04 o 
   9   5   6        3.26        3.93     21.37 o 
  -7   6   6      103.69       92.36     33.23 o 
  -6   6   6      160.58      171.20     38.86 o 
  -5   6   6       42.83       18.58     21.40 o 
  -4   6   6       43.64       82.22     27.59 o 
  -3   6   6      305.93      241.57     59.41 o 
  -2   6   6      800.33      710.71     56.88 o 
  -1   6   6      910.87      942.56     31.43 o 
   0   6   6      335.79      316.78     19.68 o 
   1   6   6     1445.16     1327.01     37.31 o 
   2   6   6      117.83      157.06     15.57 o 
   3   6   6     4741.99     4689.81    105.60 o 
   4   6   6     1849.37     1894.31     63.69 o 
   5   6   6      456.97      504.78     35.99 o 
   6   6   6      134.34      139.45     43.08 o 
   7   6   6       23.24       38.75     19.90 o 
   8   6   6      180.28      233.69     46.74 o 
  -7   7   6       48.00       62.51     31.54 o 
  -6   7   6      143.17      162.19     39.42 o 
  -5   7   6       16.29        0.00     19.71 o 
  -4   7   6      425.20      385.77     46.18 o 
  -3   7   6      820.25      701.75     80.81 o 
  -2   7   6       14.06       10.68     16.05 o 
  -1   7   6      580.66      634.77     28.06 o 
   0   7   6      447.48      470.24     24.84 o 
   1   7   6     1977.08     1969.44     49.88 o 
   2   7   6     4865.25     4858.31     99.71 o 
   3   7   6     2268.31     2258.25     70.07 o 
   4   7   6      185.66      185.11     24.34 o 
   5   7   6       26.39        9.08     25.34 o 
   6   7   6       22.39       12.93     17.69 o 
   7   7   6       67.25       86.53     25.55 o 
   8   7   6       48.97       67.93     28.16 o 
  -6   8   6        2.07       -8.45     22.53 o 
  -5   8   6      230.71      230.90     42.80 o 
  -4   8   6        9.56       14.64     22.53 o 
  -3   8   6      715.06      675.92     43.30 o 
  -2   8   6     1095.82     1144.91     80.53 o 
  -1   8   6     1256.31     1336.17     91.23 o 
   0   8   6      604.97      585.53     29.54 o 
   1   8   6      346.29      312.37     31.10 o 
   2   8   6      151.75      125.45     17.34 o 
   3   8   6     1057.27     1070.44     50.26 o 
   4   8   6      388.27      372.59     67.58 o 
   5   8   6      114.96       84.70     22.69 o 
   6   8   6        5.35       13.58     18.20 o 
   7   8   6       88.77       84.79     30.13 o 
  -5   9   6       20.23       39.98     28.72 o 
  -4   9   6      544.50      643.69     61.38 o 
  -3   9   6      461.16      470.24     61.95 o 
  -2   9   6        0.91      -12.83     15.83 o 
  -1   9   6       27.25       -0.79     14.57 o 
   0   9   6        7.79      -17.24     19.99 o 
   1   9   6      124.36      171.24     21.45 o 
   2   9   6      521.16      552.43     31.36 o 
   3   9   6       92.90       88.68     23.09 o 
   4   9   6      588.83      529.91     44.21 o 
   5   9   6       21.31       25.85     19.80 o 
   6   9   6       48.41       33.38     22.53 o 
   7   9   6       10.93       10.99     19.79 o 
  -4  10   6       24.83       43.36     32.10 o 
  -3  10   6      209.46      226.20     79.12 o 
  -2  10   6       82.74       67.25     22.85 o 
  -1  10   6       91.77       60.57     27.88 o 
   0  10   6       25.77       22.72     19.31 o 
   1  10   6        9.27       25.21     19.74 o 
   2  10   6      141.02      118.92     24.67 o 
   3  10   6      948.96      912.21     51.87 o 
   4  10   6        2.31       -6.21     15.60 o 
   5  10   6      451.41      509.13     47.22 o 
   6  10   6      129.24      133.08     31.54 o 
  -3  11   6        1.24       -5.93     18.63 o 
  -2  11   6      131.38      136.89     31.34 o 
  -1  11   6      191.77      143.79     30.19 o 
   0  11   6       48.70       76.79     25.63 o 
   1  11   6        7.23       -7.41     17.69 o 
   2  11   6        0.34        1.29     17.24 o 
   3  11   6      376.85      386.54     42.01 o 
   4  11   6      584.52      563.12     48.30 o 
   5  11   6       44.14       59.27     25.27 o 
  -1  12   6       39.08       43.45     45.90 o 
   0  12   6       96.30       79.30     37.45 o 
   1  12   6      106.94      121.93     29.85 o 
   2  12   6      113.53       80.79     57.16 o 
   3  12   6      190.77      166.70     49.00 o 
  -3 -10   7      251.74      284.69     39.82 o 
  -2 -10   7      104.38       74.90     40.55 o 
  -1 -10   7       71.13       89.54     39.98 o 
   0 -10   7      630.22      648.52    155.43 o 
   1 -10   7      898.70      865.74     70.68 o 
   2 -10   7      341.21      330.71    106.72 o 
  -4  -9   7      316.37      435.44     45.78 o 
  -3  -9   7      491.89      485.52     45.38 o 
  -2  -9   7      372.75      336.34     38.13 o 
  -1  -9   7     1200.29     1103.99     57.71 o 
   0  -9   7     1137.42     1152.20     80.25 o 
   1  -9   7       33.07       25.30     30.13 o 
   2  -9   7       95.11       84.47     25.09 o 
   3  -9   7       22.67       11.53     19.00 o 
   4  -9   7       77.83       42.80     36.04 o 
  -5  -8   7      324.31      313.68     55.75 o 
  -4  -8   7      858.45      886.19    103.34 o 
  -3  -8   7      145.93      131.43     27.62 o 
  -2  -8   7       60.42       46.74     21.11 o 
  -1  -8   7      112.97      128.76     20.47 o 
   0  -8   7      185.11      205.70     29.44 o 
   1  -8   7      539.46      507.82     74.06 o 
   2  -8   7       69.00       78.03     21.68 o 
   3  -8   7       71.08       81.91     22.73 o 
   4  -8   7      108.20       82.78     37.17 o 
   5  -8   7      225.69      330.58     61.38 o 
  -6  -7   7      148.57      153.74     45.62 o 
  -5  -7   7      378.07      271.44     51.25 o 
  -4  -7   7        6.33        6.47     17.69 o 
  -3  -7   7       38.99       63.31     21.70 o 
  -2  -7   7        1.51      -19.23     13.52 o 
  -1  -7   7        5.48        3.53     12.00 o 
   0  -7   7      327.37      305.97     24.81 o 
   1  -7   7      269.90      317.09     31.64 o 
   2  -7   7        1.39       -6.71     12.67 o 
   3  -7   7      439.70      418.68     61.67 o 
   5  -7   7      457.97      270.88     50.68 o 
   6  -7   7      192.04      150.93     44.49 o 
  -7  -6   7      210.27      146.99     46.74 o 
  -6  -6   7       31.17        6.19     29.85 o 
  -5  -6   7       44.65       23.09     27.59 o 
  -4  -6   7       46.14       -1.89     14.61 o 
  -3  -6   7        1.61        1.35     16.61 o 
  -2  -6   7       59.24       48.36     17.87 o 
  -1  -6   7      273.01      244.92     21.77 o 
   0  -6   7      198.01      216.55     20.65 o 
   1  -6   7      339.96      318.31     24.14 o 
   2  -6   7     1239.67     1316.93     71.24 o 
   3  -6   7     4527.73     4610.61    111.12 o 
   4  -6   7      963.12      943.86     73.21 o 
   5  -6   7      148.70      178.52     43.93 o 
   6  -6   7      195.73      157.69     42.24 o 
   7  -6   7        0.59      -15.21     23.65 o 
  -7  -5   7        1.18       15.21     30.97 o 
  -6  -5   7        2.90       24.22     29.28 o 
  -5  -5   7       10.57       46.18     27.59 o 
  -4  -5   7      151.48      253.42     42.80 o 
  -3  -5   7        9.64        0.15     14.36 o 
  -2  -5   7      738.52      715.40     39.67 o 
  -1  -5   7     2391.44     2345.33     54.86 o 
   0  -5   7     2754.63     2695.97     59.30 o 
   1  -5   7     2493.40     2442.50     56.09 o 
   2  -5   7     5668.58     5840.66     98.75 o 
   3  -5   7       51.05       61.38     16.37 o 
   4  -5   7       57.45       55.19     27.59 o 
   5  -5   7       98.22       73.21     29.85 o 
   6  -5   7      184.08      140.23     38.30 o 
   7  -5   7      459.77      438.70     62.51 o 
  -8  -4   7       51.14       55.19     37.17 o 
  -7  -4   7        0.01       10.70     28.16 o 
  -6  -4   7       89.23      136.85     39.42 o 
  -5  -4   7       27.72       49.56     27.59 o 
  -4  -4   7      316.78      336.21     46.18 o 
  -3  -4   7     3407.34     3386.30    129.53 o 
  -2  -4   7     6927.09     6940.55    139.31 o 
  -1  -4   7     2806.55     2878.24     58.38 o 
   0  -4   7     2538.79     2711.59     58.68 o 
   1  -4   7     1004.09     1163.42     34.72 o 
   2  -4   7        1.21        6.32      8.91 o 
   3  -4   7     2550.89     2580.65     68.47 o 
   4  -4   7     1098.59     1057.62     69.83 o 
   5  -4   7     1564.72     1457.46     86.16 o 
   6  -4   7      334.10      329.45     49.56 o 
   7  -4   7      285.59      274.26     49.00 o 
   8  -4   7       61.44       63.64     33.23 o 
  -8  -3   7       20.35       76.03     36.61 o 
  -7  -3   7      179.28      181.90     43.36 o 
  -6  -3   7      364.51      379.57     51.81 o 
  -5  -3   7      430.73      491.64     54.63 o 
  -4  -3   7     2804.15     2735.84    114.32 o 
  -3  -3   7     3843.53     3736.58    132.91 o 
  -2  -3   7      100.59      144.73     28.72 o 
  -1  -3   7      488.60      444.05     19.86 o 
   0  -3   7      200.67      185.83     14.46 o 
   1  -3   7     1694.58     1730.74     40.35 o 
   2  -3   7     5783.59     5929.74     91.62 o 
   3  -3   7      173.89      190.17     15.15 o 
   4  -3   7       74.64       70.40     25.91 o 
   5  -3   7      345.51      304.11     42.80 o 
   6  -3   7      151.67      113.20     32.66 o 
   7  -3   7      261.32      234.28     43.36 o 
   8  -3   7       15.50       41.67     29.28 o 
  -8  -2   7      149.01      263.56     49.56 o 
  -7  -2   7      159.20      187.53     41.67 o 
  -6  -2   7      103.33       77.72     31.54 o 
  -5  -2   7      834.83      839.68     63.07 o 
  -4  -2   7      275.05      322.69     41.67 o 
  -3  -2   7      709.76      584.00     48.43 o 
  -2  -2   7     3062.66     3012.92    107.56 o 
  -1  -2   7      294.93      261.74     17.38 o 
   0  -2   7      217.28      247.90     15.08 o 
   1  -2   7     2036.52     2104.42     42.78 o 
   2  -2   7        0.72        5.75      6.00 o 
   3  -2   7       18.87        7.35      9.86 o 
   4  -2   7     1570.10     1533.73     51.43 o 
   5  -2   7     3331.40     3218.48    124.46 o 
   6  -2   7     1752.73     1863.51     95.74 o 
   7  -2   7        7.31       19.15     22.53 o 
   8  -2   7       12.51       13.52     24.22 o 
  -7  -1   7       35.87       41.67     29.28 o 
  -6  -1   7       85.62       89.54     31.54 o 
  -5  -1   7        0.28       14.64     21.96 o 
  -4  -1   7      322.18      298.48     38.30 o 
  -3  -1   7      898.80      862.20     54.06 o 
  -2  -1   7      486.03      575.55     43.93 o 
  -1  -1   7     3212.29     3436.13     65.47 o 
   0  -1   7     3118.28     3288.70     67.64 o 
   1  -1   7     1257.89     1266.22     29.67 o 
   2  -1   7      532.54      534.96     18.86 o 
   3  -1   7     6030.33     6149.39    118.67 o 
   4  -1   7     6350.17     6383.10    126.83 o 
   5  -1   7      494.42      479.20     47.31 o 
   6  -1   7       76.83       79.97     27.59 o 
   7  -1   7       14.99       12.39     21.40 o 
   8  -1   7        2.70       -7.88     21.40 o 
   9  -1   7      189.31      174.58     42.80 o 
  -8   0   7        0.08       -9.01     20.27 o 
  -6   0   7       11.89        9.01     24.78 o 
  -5   0   7      211.08      168.39     33.23 o 
  -4   0   7        0.25       19.15     19.71 o 
  -3   0   7       21.07       19.15     19.15 o 
  -2   0   7       46.87       44.49     19.15 o 
  -1   0   7     7512.86     7551.45    192.60 o 
   0   0   7    12699.12    12806.84    196.53 o 
   1   0   7     1440.80     1352.31     39.29 o 
   2   0   7     3735.74     3701.37     78.59 o 
   3   0   7     3000.92     3036.70     72.67 o 
   4   0   7      355.29      341.67     25.68 o 
   5   0   7     3007.84     2992.36     81.63 o 
   6   0   7      774.51      780.71     42.56 o 
   7   0   7      406.73      350.29     47.87 o 
   8   0   7      333.90      271.44     45.62 o 
   9   0   7       67.59       75.46     34.35 o 
  -8   1   7        0.05        5.07     23.09 o 
  -7   1   7        0.39      -11.83     18.02 o 
  -6   1   7        0.07        7.88     25.91 o 
  -5   1   7       48.26       37.17     23.65 o 
  -4   1   7      249.71      216.82     32.66 o 
  -3   1   7     1488.03     1449.58     66.45 o 
  -2   1   7     8326.82     8021.13    202.18 o 
  -1   1   7     7099.41     7201.10    115.54 o 
   0   1   7      312.85      340.71     32.10 o 
   1   1   7      652.36      809.90     29.48 o 
   2   1   7      248.48      198.10     17.11 o 
   3   1   7     3277.27     3230.49     87.85 o 
   4   1   7     6472.89     6239.16    125.79 o 
   5   1   7      428.53      431.43     94.61 o 
   6   1   7       29.28       10.30     12.50 o 
   7   1   7       13.01       25.57     16.12 o 
   8   1   7      143.97      156.56     38.86 o 
   9   1   7        0.52       -4.51     23.65 o 
  -8   2   7       18.49       20.27     24.22 o 
  -7   2   7       16.13       25.34     24.22 o 
  -6   2   7     1135.37     1093.10     70.96 o 
  -5   2   7      474.35      528.03     33.02 o 
  -4   2   7     2099.19     2170.73     61.84 o 
  -3   2   7     2742.98     2733.90     71.24 o 
  -2   2   7      156.49      153.64     29.57 o 
  -1   2   7     1026.69     1038.45     32.13 o 
   0   2   7     4347.11     4398.61     70.03 o 
   1   2   7     2940.15     3172.18     71.80 o 
   2   2   7     2189.55     2124.82     55.48 o 
   3   2   7      774.74      726.74     33.51 o 
   4   2   7       16.14       10.04     10.50 o 
   5   2   7      888.26      854.45     42.12 o 
   6   2   7        0.13       -0.99     17.18 o 
   7   2   7      426.00      396.08     36.70 o 
   8   2   7       35.14       79.41     31.54 o 
   9   2   7        2.05       -9.57     23.09 o 
  -8   3   7       63.16       78.28     33.23 o 
  -7   3   7      374.68      353.67     49.56 o 
  -6   3   7       59.63       72.08     28.16 o 
  -5   3   7       32.57        1.13     16.89 o 
  -4   3   7       20.67       18.92     14.03 o 
  -3   3   7       56.45       55.84     14.74 o 
  -2   3   7     2606.69     2727.09     64.71 o 
  -1   3   7     1614.19     1574.15     34.79 o 
   0   3   7      214.03      231.16     19.58 o 
   1   3   7      512.46      561.67     18.32 o 
   2   3   7       16.85       29.78      6.22 o 
   3   3   7        5.18        7.32     13.52 o 
   4   3   7       19.10       11.92     16.89 o 
   5   3   7      566.11      580.91     50.97 o 
   6   3   7     2550.64     2662.89     83.22 o 
   7   3   7      398.81      430.20     38.73 o 
   8   3   7        3.69       14.17     17.71 o 
   9   3   7        1.98       23.65     27.59 o 
  -8   4   7       72.95       77.15     32.66 o 
  -7   4   7        0.85        5.07     20.84 o 
  -6   4   7       61.74       77.72     28.16 o 
  -5   4   7       18.49       24.22     19.71 o 
  -4   4   7       24.76       54.06     21.96 o 
  -3   4   7       66.90       85.44     23.93 o 
  -2   4   7       27.95       40.44      9.97 o 
  -1   4   7      571.18      530.07     20.98 o 
   0   4   7      984.85      967.93     26.93 o 
   1   4   7     1916.50     2084.67     41.94 o 
   2   4   7     2793.29     2761.16     51.49 o 
   3   4   7     2161.01     2184.70     61.97 o 
   4   4   7     4192.15     4234.43     99.51 o 
   5   4   7     3916.45     4005.94    101.11 o 
   6   4   7        1.67       -2.35     13.70 o 
   7   4   7      350.15      408.86     59.13 o 
   8   4   7      159.09      155.99     30.50 o 
   9   4   7       51.96       66.83     27.87 o 
  -7   5   7        5.73       -7.32     21.40 o 
  -6   5   7       14.80      -14.64     15.21 o 
  -5   5   7       25.32       43.93     23.65 o 
  -4   5   7       98.81       61.38     23.65 o 
  -3   5   7       31.89       -5.07     15.77 o 
  -2   5   7        0.11       -5.13      7.49 o 
  -1   5   7      266.13      281.43     23.93 o 
   0   5   7     7341.27     7368.40    107.61 o 
   1   5   7     5893.82     5852.25     92.09 o 
   2   5   7     1137.80     1023.05     36.05 o 
   3   5   7      446.68      357.39     63.92 o 
   4   5   7       57.80       60.41     16.37 o 
   5   5   7     2960.84     3042.85     86.76 o 
   6   5   7     2020.13     2077.01    126.15 o 
   7   5   7       28.84       53.11     22.44 o 
   8   5   7       69.71      125.66     29.58 o 
  -7   6   7       12.37       29.28     27.03 o 
  -6   6   7        3.32       18.58     21.96 o 
  -5   6   7       41.33       19.15     21.40 o 
  -4   6   7      477.57      471.93     49.56 o 
  -3   6   7      923.31      883.04     58.57 o 
  -2   6   7     1720.67     1624.14     55.28 o 
  -1   6   7     2617.08     2462.23    103.12 o 
   0   6   7     2574.37     2368.55     52.40 o 
   1   6   7      566.12      663.81     44.90 o 
   2   6   7     2599.84     2717.80     70.89 o 
   3   6   7      759.06      768.32     38.53 o 
   4   6   7     1407.99     1437.05     55.48 o 
   5   6   7      836.79      950.47     56.88 o 
   6   6   7        4.94        1.80     18.30 o 
   7   6   7       41.71       30.37     34.07 o 
   8   6   7        1.61       -7.79     18.74 o 
  -6   7   7      219.97      224.70     44.49 o 
  -5   7   7      573.17      415.05     51.25 o 
  -4   7   7      405.31      322.69     43.36 o 
  -3   7   7       88.25      109.82     30.97 o 
  -2   7   7       32.68       26.38     16.89 o 
  -1   7   7       94.43      105.97     15.34 o 
   0   7   7     2242.70     2560.97     73.07 o 
   1   7   7     3301.86     3509.45     71.07 o 
   2   7   7      341.42      369.64     29.68 o 
   3   7   7      164.42      183.53     40.27 o 
   4   7   7       80.38       74.42     19.33 o 
   5   7   7       53.89       72.05     37.45 o 
   6   7   7      381.37      406.62     43.08 o 
   7   7   7       61.17       87.69     25.68 o 
   8   7   7        0.82        6.62     20.11 o 
  -6   8   7      104.71      194.85     44.49 o 
  -5   8   7        0.03       -5.07     21.96 o 
  -4   8   7      210.27      195.42     38.86 o 
  -3   8   7      112.81      150.93     33.79 o 
  -2   8   7      345.36      402.10     35.76 o 
  -1   8   7      258.03      426.48     58.29 o 
   0   8   7      516.79      606.27     35.50 o 
   1   8   7      139.83      181.28     19.71 o 
   2   8   7     1217.53     1208.27     57.01 o 
   3   8   7       35.73       51.62     18.30 o 
   4   8   7        3.59       -1.07     13.96 o 
   5   8   7        4.23       12.18     15.51 o 
   6   8   7      156.32      145.10     28.52 o 
   7   8   7      572.46      549.37     59.13 o 
  -5   9   7      173.32      166.70     42.80 o 
  -4   9   7        1.87        9.57     23.09 o 
  -3   9   7       47.54       85.04     29.85 o 
  -2   9   7        3.74        4.24     15.60 o 
  -1   9   7        4.54        6.00     14.99 o 
   0   9   7      691.21      703.82     42.74 o 
   1   9   7      227.56      185.35     21.72 o 
   2   9   7      461.01      409.80     39.42 o 
   3   9   7      929.06      844.18     47.99 o 
   4   9   7      117.11      116.35     25.55 o 
   5   9   7      245.16      200.86     30.83 o 
   6   9   7      200.79      210.65     33.96 o 
  -4  10   7      135.05      161.63     45.05 o 
  -3  10   7       11.71        2.25     23.09 o 
  -2  10   7       91.43       41.50     20.80 o 
  -1  10   7        5.57       -9.71     30.41 o 
   0  10   7      110.76       71.86     23.73 o 
   1  10   7     1738.64     1788.07     95.74 o 
   2  10   7      826.64      797.77     49.12 o 
   3  10   7      149.33      169.09     29.83 o 
   4  10   7       21.60       22.68     25.34 o 
   5  10   7       72.30       23.42     45.05 o 
   6  10   7       80.94       82.60     26.70 o 
  -2  11   7       29.39        0.18     19.16 o 
  -1  11   7       44.84       31.98     23.24 o 
   0  11   7      332.94      337.72     40.27 o 
   1  11   7        1.11       -3.84     19.04 o 
   2  11   7      369.94      290.03     51.81 o 
   3  11   7      207.99      316.65     40.07 o 
   4  11   7       15.74       66.47     25.41 o 
   0  12   7       41.80       56.68     40.83 o 
   1  12   7      207.04      221.07     64.20 o 
   2  12   7      199.08      296.79     60.26 o 
  -1 -10   8      325.82      295.10     56.88 o 
   0 -10   8      261.21      306.36     55.75 o 
   1 -10   8      239.92      238.70     33.67 o 
  -4  -9   8        1.65       -1.88     18.63 o 
  -3  -9   8      182.96      187.67     41.67 o 
  -2  -9   8      753.93      733.13     52.45 o 
  -1  -9   8      518.02      676.92     74.90 o 
   0  -9   8       39.15       27.94     21.40 o 
   1  -9   8      295.48      246.91     34.64 o 
   2  -9   8      256.99      218.57     32.94 o 
   3  -9   8       82.39       63.64     36.04 o 
  -5  -8   8       25.87       27.03     30.97 o 
  -4  -8   8       28.64       17.14     20.37 o 
  -3  -8   8      359.23      347.05     39.50 o 
  -2  -8   8      366.86      350.81     50.12 o 
  -1  -8   8       42.61       14.16     19.97 o 
   0  -8   8      281.22      285.63     32.65 o 
   1  -8   8      635.12      623.88     57.72 o 
   2  -8   8      311.48      317.73     35.38 o 
   3  -8   8       24.36       25.91     28.16 o 
   4  -8   8       34.61       69.27     37.73 o 
   5  -8   8        0.01        6.19     27.59 o 
  -6  -7   8       60.93       76.59     37.73 o 
  -5  -7   8       18.42       10.14     25.34 o 
  -4  -7   8      275.49      244.08     34.43 o 
  -3  -7   8      398.21      420.04     68.42 o 
  -2  -7   8      190.36      148.82     40.27 o 
  -1  -7   8      206.12      246.30     30.99 o 
   0  -7   8      905.46      963.62     40.61 o 
   1  -7   8      653.58      691.89     41.41 o 
   2  -7   8       91.27       95.56     27.88 o 
   3  -7   8      158.79      179.65     43.93 o 
   4  -7   8      174.91      187.53     46.18 o 
   5  -7   8      736.70      489.95     65.33 o 
   6  -7   8      543.29      549.65     73.77 o 
  -6  -6   8        6.15       55.75     38.30 o 
  -5  -6   8      255.63      277.08     51.81 o 
  -4  -6   8      413.43      500.65     60.26 o 
  -3  -6   8      348.47      383.72     74.06 o 
  -2  -6   8      319.39      344.47     34.03 o 
  -1  -6   8      315.23      331.99     32.05 o 
   0  -6   8        8.22       -1.14     10.51 o 
   1  -6   8     2653.41     2707.51     64.98 o 
   2  -6   8     1699.31     1638.36     60.79 o 
   3  -6   8     1123.87     1109.99     77.72 o 
   4  -6   8     1393.01     1342.02     88.98 o 
   5  -6   8     1083.98     1063.81     82.78 o 
   6  -6   8       96.13       49.00     33.79 o 
  -7  -5   8       91.55      119.95     44.49 o 
  -6  -5   8      223.52      252.86     50.68 o 
  -5  -5   8      547.67      512.48     61.95 o 
  -4  -5   8      103.12       82.22     31.54 o 
  -3  -5   8        2.27       28.59     17.18 o 
  -2  -5   8       18.94       39.88     17.40 o 
  -1  -5   8      835.16      812.02     41.90 o 
   0  -5   8     3082.47     3114.85     66.46 o 
   1  -5   8     3252.28     3287.79     69.07 o 
   2  -5   8      434.13      464.36     29.01 o 
   3  -5   8     1677.40     1686.11     90.11 o 
   4  -5   8      250.82      296.79     46.18 o 
   5  -5   8        4.96       -7.88     21.40 o 
   6  -5   8       37.54       24.22     28.72 o 
   7  -5   8        5.39       32.10     29.85 o 
  -7  -4   8       19.55       20.84     30.41 o 
  -6  -4   8      172.44      150.93     41.67 o 
  -5  -4   8       50.97       20.84     28.16 o 
  -4  -4   8      616.35      583.44     57.44 o 
  -3  -4   8      914.63      936.54     67.58 o 
  -2  -4   8      903.70      881.60     59.13 o 
  -1  -4   8     3227.27     3147.72    114.89 o 
   0  -4   8     1833.34     1920.37     47.07 o 
   1  -4   8       90.67       79.93     16.05 o 
   2  -4   8       80.97      123.65     15.33 o 
   3  -4   8      741.20      710.71     55.19 o 
   4  -4   8       92.41      136.29     33.23 o 
   5  -4   8        0.07        3.94     21.96 o 
   6  -4   8       27.43       25.34     27.03 o 
   7  -4   8       10.75       32.66     28.16 o 
  -7  -3   8        0.68       20.84     30.97 o 
  -6  -3   8       44.98      112.07     37.17 o 
  -5  -3   8      965.51      921.90     70.40 o 
  -4  -3   8      532.00      429.13     51.25 o 
  -3  -3   8       22.44        1.13     20.84 o 
  -2  -3   8      837.35      687.06     54.06 o 
  -1  -3   8      299.20      328.56     29.85 o 
   0  -3   8       53.70       46.71      9.68 o 
   1  -3   8      165.26      152.92     14.61 o 
   2  -3   8     2989.68     3001.94     58.82 o 
   3  -3   8     2107.04     2117.68     96.58 o 
   4  -3   8     1030.05     1111.12     69.27 o 
   5  -3   8      179.84      188.66     36.61 o 
   6  -3   8      168.99      214.57     42.80 o 
   7  -3   8      315.71      336.77     52.37 o 
   8  -3   8      694.74      678.61     73.77 o 
  -8  -2   8        6.79       28.72     34.35 o 
  -7  -2   8       36.49       23.09     29.85 o 
  -6  -2   8      268.55      224.70     44.49 o 
  -5  -2   8        6.52      -12.39     21.40 o 
  -4  -2   8       21.68       12.39     22.53 o 
  -3  -2   8        6.05        7.88     20.27 o 
  -2  -2   8     2604.29     2411.46     98.55 o 
  -1  -2   8       64.22       42.80     23.09 o 
   0  -2   8     1840.30     1888.93     41.42 o 
   1  -2   8     4899.63     5228.29     82.23 o 
   2  -2   8      162.51      224.53     15.52 o 
   3  -2   8      777.69      762.22     36.44 o 
   4  -2   8     3689.60     3546.08    192.60 o 
   5  -2   8      689.70      618.92     54.06 o 
   6  -2   8     1033.18     1034.53     72.65 o 
   7  -2   8      848.39      723.66     65.33 o 
   8  -2   8      126.41      128.96     40.55 o 
  -7  -1   8       81.83       82.22     34.92 o 
  -6  -1   8       38.80        6.76     25.91 o 
  -5  -1   8       17.64        1.69     23.09 o 
  -4  -1   8      788.66      819.96     58.57 o 
  -3  -1   8     5823.14     5668.23    169.51 o 
  -2  -1   8      870.95      883.04     56.32 o 
  -1  -1   8       61.80       50.68     22.53 o 
   0  -1   8      100.26      102.92     14.92 o 
   1  -1   8      593.49      555.01     27.33 o 
   2  -1   8    14050.37    13448.36    807.86 o 
   3  -1   8     7123.11     7036.55    289.47 o 
   4  -1   8     1962.09     2024.41    103.62 o 
   5  -1   8     1514.03     1533.35     56.94 o 
   6  -1   8      528.86      407.73     49.56 o 
   7  -1   8        0.26      -20.84     18.02 o 
   8  -1   8      131.38       86.73     33.79 o 
  -8   0   8       65.57       46.18     32.10 o 
  -6   0   8       55.06       72.65     31.54 o 
  -5   0   8      994.26      938.79     64.76 o 
  -4   0   8      909.18      840.24     58.01 o 
  -3   0   8       39.14       44.49     24.78 o 
  -2   0   8     3092.83     3006.16    107.00 o 
  -1   0   8      535.37      492.20     42.24 o 
   0   0   8     4458.28     4559.67     87.29 o 
   1   0   8    11614.78    11540.11    186.75 o 
   2   0   8     5162.67     5017.35    100.78 o 
   3   0   8        2.10        0.96      9.35 o 
   4   0   8      142.25      177.99     54.35 o 
   5   0   8        0.98       -2.73     11.70 o 
   6   0   8       83.60       95.35     20.51 o 
   7   0   8      119.47      105.87     32.10 o 
   8   0   8        9.65      -18.02     18.02 o 
   9   0   8        0.20       -1.69     26.47 o 
  -8   1   8      112.41      114.89     38.30 o 
  -7   1   8       43.04       23.09     22.53 o 
  -6   1   8      173.92      136.29     36.04 o 
  -5   1   8        7.87        2.25     23.09 o 
  -4   1   8     1004.63      915.14     58.01 o 
  -3   1   8     4545.55     4446.73    138.54 o 
  -2   1   8     1798.71     1826.34     78.28 o 
  -1   1   8     4522.67     4813.35    141.92 o 
   0   1   8     1876.19     1744.11     73.21 o 
   1   1   8      102.18      116.57     14.05 o 
   2   1   8     2924.19     2764.27     67.07 o 
   3   1   8      750.19      784.65     35.04 o 
   4   1   8       72.80       69.79     36.32 o 
   5   1   8       92.88      121.41     20.66 o 
   6   1   8        0.89        5.09     14.36 o 
   7   1   8        0.25       -6.19     17.46 o 
   8   1   8       31.03       51.81     27.03 o 
   9   1   8       18.74        5.07     25.91 o 
  -8   2   8       43.80       15.77     27.03 o 
  -7   2   8      103.40       95.74     33.23 o 
  -6   2   8       35.22       38.30     22.53 o 
  -5   2   8     1171.03     1210.35     49.48 o 
  -4   2   8     1041.15     1121.05     45.59 o 
  -3   2   8      111.53      109.40     18.11 o 
  -2   2   8      170.71      160.42     18.66 o 
  -1   2   8       28.37       21.83     10.10 o 
   0   2   8       58.49       86.26     13.38 o 
   1   2   8      438.74      412.42     18.83 o 
   2   2   8      452.23      548.53     27.97 o 
   3   2   8     1912.14     1836.59     71.24 o 
   4   2   8     2185.29     2096.86     64.95 o 
   5   2   8      166.05      169.52     23.57 o 
   6   2   8      318.23      332.78     74.06 o 
   7   2   8       35.59       35.08     18.60 o 
   8   2   8      547.69      469.68     58.01 o 
   9   2   8      412.18      545.70     65.89 o 
  -7   3   8       11.38      -16.33     18.58 o 
  -6   3   8      151.77      121.08     32.66 o 
  -5   3   8      154.37      157.69     33.23 o 
  -4   3   8        0.35       13.59     13.70 o 
  -3   3   8      646.78      614.57     32.59 o 
  -2   3   8      591.18      581.20     29.57 o 
  -1   3   8     1305.86     1289.65     32.13 o 
   0   3   8      723.33      698.98     21.81 o 
   1   3   8     1116.46     1062.09     40.08 o 
   2   3   8     2553.10     2278.23     59.81 o 
   3   3   8      345.88      371.12     41.67 o 
   4   3   8     4130.76     4136.13     99.78 o 
   5   3   8     2078.46     2113.77     70.55 o 
   6   3   8      850.01      868.57     47.53 o 
   7   3   8      162.43      203.26     29.77 o 
   8   3   8      195.39      222.61     34.10 o 
   9   3   8       11.00       44.49     30.97 o 
  -7   4   8        9.65       24.78     25.34 o 
  -6   4   8       26.64       13.52     20.27 o 
  -5   4   8        0.77        3.38     17.46 o 
  -4   4   8        7.41       -2.25     14.64 o 
  -3   4   8      515.38      453.65     28.27 o 
  -2   4   8     2709.82     2602.39     66.10 o 
  -1   4   8      293.26      242.75     16.56 o 
   0   4   8      609.27      646.25     22.71 o 
   1   4   8       15.29       32.58      7.97 o 
   2   4   8     5499.76     5698.96    113.46 o 
   3   4   8    10025.17     9729.20    235.40 o 
   4   4   8     2789.76     2868.47     79.44 o 
   5   4   8       63.34       77.64     28.44 o 
   6   4   8        3.93        4.51     24.22 o 
   7   4   8       38.95       17.46     27.59 o 
   8   4   8       48.63      143.61     45.62 o 
  -7   5   8       34.00        5.07     24.22 o 
  -6   5   8       45.17       67.02     29.28 o 
  -5   5   8      178.62      140.79     34.35 o 
  -4   5   8      176.05       84.47     26.47 o 
  -3   5   8      486.96      468.55     42.24 o 
  -2   5   8      540.71      607.88     70.11 o 
  -1   5   8     2694.45     2794.87     56.86 o 
   0   5   8     2022.63     2198.88     50.11 o 
   1   5   8     2115.60     2128.42     46.35 o 
   2   5   8     2029.65     1949.98     58.66 o 
   3   5   8       39.91       75.57     16.04 o 
   4   5   8     2283.73     2257.37     70.43 o 
   5   5   8      193.16      168.29     24.89 o 
   6   5   8       43.06       92.51     22.20 o 
   7   5   8       66.12       41.37     21.09 o 
   8   5   8       13.16       28.90     22.69 o 
  -6   6   8        0.99      -19.71     19.71 o 
  -5   6   8        0.02       -3.38     20.84 o 
  -4   6   8       92.33       96.30     29.28 o 
  -2   6   8     1862.13     2032.15    101.09 o 
  -1   6   8      783.87      839.89     41.20 o 
   0   6   8      274.93      282.44     28.74 o 
   1   6   8        0.34       -6.60      7.26 o 
   2   6   8      264.47      293.08     40.83 o 
   3   6   8      879.37      917.80     43.11 o 
   4   6   8       26.31       50.70     19.99 o 
   5   6   8       61.44       64.15     19.06 o 
   6   6   8        3.66       -4.97     13.75 o 
   7   6   8        2.12        5.79     17.40 o 
   8   6   8        3.00      -13.58     18.91 o 
  -6   7   8       41.27       20.27     26.47 o 
  -5   7   8       45.93       25.91     24.78 o 
  -4   7   8      164.24      256.24     41.67 o 
  -3   7   8      172.83      175.71     33.79 o 
  -2   7   8       20.04        6.19     19.15 o 
  -1   7   8      426.19      531.56     27.33 o 
   0   7   8      171.62      177.83     17.65 o 
   1   7   8      360.02      348.72     49.48 o 
   2   7   8      102.33      116.77     20.27 o 
   3   7   8      101.44       80.77     18.63 o 
   4   7   8     1321.76     1185.78     53.31 o 
   5   7   8      297.73      333.76     51.81 o 
   6   7   8       10.39        3.26     15.43 o 
   7   7   8      472.94      463.35     44.79 o 
  -5   8   8        0.15      -11.83     20.27 o 
  -4   8   8       18.26       37.17     25.34 o 
  -3   8   8       11.25        1.13     20.27 o 
  -2   8   8       56.66       91.23     26.47 o 
  -1   8   8       15.52       11.68     16.35 o 
   0   8   8     1510.03     1444.82     46.32 o 
   1   8   8      259.12      191.20     20.97 o 
   2   8   8       49.57       27.85     16.09 o 
   3   8   8       44.92       22.93     19.99 o 
   4   8   8      178.32      161.47     25.98 o 
   5   8   8     1359.25     1402.25     63.32 o 
   6   8   8      716.07      850.78     52.21 o 
   7   8   8        0.42       20.49     22.08 o 
  -4   9   8       39.99       38.86     28.16 o 
  -3   9   8        0.10        5.07     24.22 o 
  -2   9   8      400.02      335.64     47.87 o 
  -1   9   8      740.22      584.65     41.36 o 
   0   9   8       48.26       73.91     23.06 o 
   1   9   8      924.40     1008.45     41.27 o 
   2   9   8      529.81      488.25     52.09 o 
   3   9   8      850.75      866.14     49.15 o 
   4   9   8      950.56      950.03     61.67 o 
   5   9   8       86.84      110.27     26.91 o 
   6   9   8      148.15      186.91     65.61 o 
  -3  10   8       15.53       19.71     27.59 o 
  -2  10   8        7.17       24.78     27.59 o 
  -1  10   8      607.39      610.56    126.99 o 
   0  10   8     1506.00     1589.64     95.46 o 
   1  10   8       11.70       37.17     29.28 o 
   2  10   8        1.21      -12.41     27.03 o 
   3  10   8        7.77       -5.55     16.22 o 
   4  10   8       97.40       82.10     26.10 o 
   5  10   8      246.28      294.73     38.16 o 
  -2  11   8      176.89      157.69     43.93 o 
  -1  11   8      228.01      246.23     36.23 o 
   0  11   8       31.80        9.73     19.86 o 
   1  11   8      230.19      135.72     41.67 o 
   2  11   8       47.68       34.35     34.92 o 
   3  11   8       22.20       18.72     27.03 o 
   4  11   8       72.28      137.86     31.03 o 
  -2  -9   9       63.94       81.06     28.06 o 
  -1  -9   9       19.31       -4.51     26.47 o 
   0  -9   9       86.34       54.63     33.23 o 
   1  -9   9       94.27       74.54     36.89 o 
   2  -9   9       28.50       49.00     34.92 o 
  -4  -8   9        8.54       15.13     22.03 o 
  -3  -8   9        5.28        4.31     19.15 o 
  -2  -8   9        1.90        6.63     20.51 o 
  -1  -8   9      290.13      259.31     34.24 o 
   0  -8   9      602.35      515.29     60.26 o 
   1  -8   9      570.48      483.65     40.41 o 
   2  -8   9      537.07      515.39     71.80 o 
   3  -8   9     1129.81     1307.66     96.30 o 
   4  -8   9      214.76      224.14     51.25 o 
  -5  -7   9       21.47      -28.72     25.34 o 
  -4  -7   9        0.04       44.49     31.54 o 
  -3  -7   9       94.17       81.31     25.87 o 
  -2  -7   9      544.11      583.39     46.78 o 
  -1  -7   9     2752.13     2676.43     87.80 o 
   0  -7   9      698.70      754.26     49.56 o 
   1  -7   9      648.68      654.38     41.98 o 
   2  -7   9      783.51      944.10     50.23 o 
   3  -7   9       32.02       12.39     25.34 o 
   4  -7   9      122.25       61.38     34.92 o 
   5  -7   9      212.24      261.87     54.06 o 
  -6  -6   9       42.04       71.52     38.30 o 
  -5  -6   9       77.10       63.64     35.48 o 
  -4  -6   9      261.76      193.73     45.62 o 
  -3  -6   9      984.39      974.09     53.74 o 
  -2  -6   9     1385.08     1419.74    114.32 o 
  -1  -6   9      118.22      179.70     27.44 o 
   0  -6   9       21.47       20.42     17.39 o 
   1  -6   9      108.22      113.98     18.59 o 
   2  -6   9       51.49       28.21     14.84 o 
   3  -6   9      881.62      988.91     73.77 o 
   4  -6   9      270.51      219.07     43.93 o 
   5  -6   9        2.93       10.14     27.59 o 
   6  -6   9       49.65       37.73     31.54 o 
  -6  -5   9      187.69      193.16     50.12 o 
  -5  -5   9      139.65       49.00     30.97 o 
  -4  -5   9      697.14      720.29     65.89 o 
  -3  -5   9      446.48      416.74     54.06 o 
  -2  -5   9       14.39       32.50     17.47 o 
  -1  -5   9      549.13      544.93     45.90 o 
   0  -5   9       33.71       26.78     31.26 o 
   1  -5   9     1709.08     1820.94     50.68 o 
   2  -5   9      394.32      476.44     37.33 o 
   3  -5   9      194.93      184.72     37.73 o 
   4  -5   9       27.71       17.46     25.91 o 
   5  -5   9      169.84      149.24     39.98 o 
   7  -5   9      270.20      301.86     55.19 o 
  -7  -4   9      100.21      103.62     42.80 o 
  -6  -4   9       36.09       21.96     30.97 o 
  -5  -4   9       41.54        6.76     27.03 o 
  -4  -4   9      185.81      186.41     41.11 o 
  -3  -4   9       75.85       56.88     29.85 o 
  -2  -4   9      363.06      380.13     49.00 o 
  -1  -4   9      216.60      205.03     25.34 o 
   0  -4   9        6.79        4.67     11.85 o 
   1  -4   9      127.83      148.41     17.52 o 
   2  -4   9       96.87       85.61     19.35 o 
   3  -4   9     1062.82      922.46     64.76 o 
   4  -4   9     1343.27     1371.86     81.66 o 
   5  -4   9     1515.54     1663.02     95.74 o 
   6  -4   9      625.16      645.38     68.71 o 
   7  -4   9        3.07      -12.39     20.27 o 
  -7  -3   9        0.71       25.91     33.23 o 
  -6  -3   9       18.74      -20.84     25.91 o 
  -5  -3   9       41.80       63.07     32.66 o 
  -4  -3   9        0.04       21.40     26.47 o 
  -3  -3   9      250.63      257.93     41.67 o 
  -2  -3   9       71.35      100.24     30.97 o 
  -1  -3   9        0.86      -10.70     19.15 o 
   0  -3   9     3342.44     3285.64     63.80 o 
   1  -3   9     3550.45     3478.71     66.51 o 
   2  -3   9     5387.92     5220.21    112.74 o 
   3  -3   9     1294.92     1264.40     49.97 o 
   4  -3   9      428.62      371.69     46.18 o 
   5  -3   9       46.27       -5.07     19.71 o 
   6  -3   9      361.32      435.89     55.75 o 
   7  -3   9      494.38      571.61     67.58 o 
   8  -3   9       35.72       21.40     24.78 o 
  -7  -2   9        4.05      -20.84     28.16 o 
  -6  -2   9       45.51       74.90     35.48 o 
  -5  -2   9       98.08      115.45     36.04 o 
  -4  -2   9      319.02      276.51     43.36 o 
  -3  -2   9      343.80      304.67     44.49 o 
  -2  -2   9      790.55      707.33     56.88 o 
  -1  -2   9     5561.70     5569.12    171.20 o 
   0  -2   9     6492.30     6620.87    123.61 o 
   1  -2   9     1565.19     1627.87     40.18 o 
   2  -2   9       15.36       26.12     17.46 o 
   3  -2   9       74.77       89.20     17.32 o 
   4  -2   9      214.73      208.52     24.78 o 
   5  -2   9     1529.29     1419.17     81.66 o 
   6  -2   9      465.29      455.60     54.63 o 
   7  -2   9       16.47       24.22     27.03 o 
   8  -2   9        8.40       38.86     26.47 o 
  -7  -1   9        8.04      -32.66     26.47 o 
  -6  -1   9       11.62      -31.54     23.65 o 
  -5  -1   9      932.63     1012.00     70.96 o 
  -4  -1   9     1127.16     1073.39     70.96 o 
  -3  -1   9      171.20      110.94     30.97 o 
  -2  -1   9     2332.73     2310.66     97.99 o 
  -1  -1   9     1581.93     1637.11     79.41 o 
   0  -1   9      264.21      224.66     18.83 o 
   1  -1   9     2914.25     2764.48     69.27 o 
   2  -1   9      539.80      618.97     31.34 o 
   3  -1   9     1372.53     1414.69     50.34 o 
   4  -1   9      779.04      767.80     38.86 o 
   5  -1   9      135.69      157.50     23.23 o 
   6  -1   9      129.68       90.67     31.54 o 
   7  -1   9        9.40        2.25     23.65 o 
   8  -1   9      114.85      143.04     39.42 o 
  -6   0   9      514.40      625.67     62.51 o 
  -5   0   9      428.09      431.95     51.81 o 
  -4   0   9       43.22       65.33     28.72 o 
  -3   0   9      326.02      320.44     42.80 o 
  -2   0   9       75.73       78.84     27.03 o 
  -1   0   9     1166.01     1090.85     63.64 o 
   0   0   9     3541.20     3482.38     73.61 o 
   1   0   9       42.35       70.35     13.52 o 
   2   0   9      158.37      133.65     22.81 o 
   3   0   9        3.56       19.15     11.34 o 
   4   0   9       60.10       75.27     17.51 o 
   5   0   9       19.93       27.77     15.52 o 
   6   0   9      408.87      451.93     37.23 o 
   7   0   9      336.56      271.44     45.62 o 
   8   0   9      274.28      308.61     50.68 o 
  -7   1   9      147.98      123.90     35.48 o 
  -5   1   9      176.59      257.93     42.80 o 
  -4   1   9        8.73       18.58     25.34 o 
  -3   1   9        2.82       -8.45     21.96 o 
  -2   1   9      649.68      596.39     49.00 o 
  -1   1   9       17.99       19.71     19.71 o 
   0   1   9      946.01      819.96     52.94 o 
   1   1   9     1156.43     1169.58     39.23 o 
   2   1   9       33.47       40.23     12.50 o 
   3   1   9     1365.06     1328.76     55.75 o 
   4   1   9     2024.38     2039.92     64.82 o 
   5   1   9      873.86      890.18     92.08 o 
   6   1   9     2015.02     1966.73     71.96 o 
   7   1   9      413.36      364.37     50.68 o 
   8   1   9       35.83       21.40     23.65 o 
  -7   2   9        2.37       -3.94     20.84 o 
  -6   2   9       28.56       33.79     22.53 o 
  -5   2   9       12.25        3.31     17.46 o 
  -4   2   9      324.46      286.06     41.67 o 
  -3   2   9      135.67      134.63     20.42 o 
  -2   2   9       13.46       15.40     11.67 o 
  -1   2   9      173.49      172.68     41.67 o 
   0   2   9       87.04      127.52     18.51 o 
   1   2   9     3915.92     3929.75    128.96 o 
   2   2   9     9708.47     9642.63    170.08 o 
   3   2   9     2867.10     2904.11     78.00 o 
   4   2   9      370.21      326.37     28.42 o 
   5   2   9      221.62      228.79     27.66 o 
   6   2   9      236.02      267.33     59.13 o 
   7   2   9     1065.76     1151.84     57.99 o 
   8   2   9      719.81      531.63     61.95 o 
  -7   3   9       13.40       38.86     25.34 o 
  -6   3   9        0.17        7.88     19.71 o 
  -5   3   9      215.16      255.68     39.98 o 
  -4   3   9        0.20       -6.60     12.53 o 
  -3   3   9     1314.22     1359.91     49.77 o 
  -2   3   9      827.99      793.31     46.18 o 
  -1   3   9     2152.17     2169.03     58.51 o 
   0   3   9     8575.06     8293.28    143.06 o 
   1   3   9     8081.58     7709.64    137.59 o 
   2   3   9        3.85       18.39     33.51 o 
   3   3   9     1946.39     2120.31     96.30 o 
   4   3   9     1030.78     1102.17     74.62 o 
   5   3   9     1071.95     1123.68     51.40 o 
   6   3   9     1018.33     1061.78     53.31 o 
   7   3   9      261.15      335.31     48.15 o 
   8   3   9       58.54       52.67     23.23 o 
  -7   4   9        1.32      -10.14     19.15 o 
  -6   4   9        0.11      -13.52     19.71 o 
  -5   4   9      115.10      143.61     32.66 o 
  -4   4   9     1347.58     1256.42     72.08 o 
  -3   4   9     1633.11     1621.14     53.96 o 
  -2   4   9      231.10      196.56     28.16 o 
  -1   4   9      971.21      905.76     37.10 o 
   0   4   9        6.90       -3.69      6.29 o 
   1   4   9     6506.01     6740.04    126.37 o 
   2   4   9     5521.98     5628.29    114.82 o 
   3   4   9       39.73       46.44     13.63 o 
   4   4   9      310.00      273.55     26.36 o 
   5   4   9       21.76       38.37     27.88 o 
   6   4   9       24.84        9.01     21.40 o 
   7   4   9      156.27      183.59     47.31 o 
   8   4   9       26.92       43.93     38.30 o 
  -7   5   9       23.83        5.07     21.96 o 
  -6   5   9      165.85      154.31     37.17 o 
  -5   5   9      392.07      485.45     53.50 o 
  -4   5   9      165.89      163.88     33.79 o 
  -3   5   9      153.93      198.23     34.92 o 
  -2   5   9      231.90      299.17     32.66 o 
  -1   5   9      647.19      653.95     33.19 o 
   0   5   9     2161.90     2243.15     48.79 o 
   1   5   9      796.23      774.15     35.42 o 
   2   5   9      898.41      906.45     39.51 o 
   3   5   9       10.23       21.14     12.81 o 
   4   5   9       61.13       39.49     15.55 o 
   5   5   9        4.95       -2.15     12.43 o 
   6   5   9        5.65       -0.30     15.07 o 
   7   5   9       46.48       22.64     18.12 o 
   8   5   9      292.72      352.34     42.25 o 
  -6   6   9       38.71       20.84     24.22 o 
  -5   6   9       34.57       58.57     28.72 o 
  -4   6   9      241.18      290.59     42.80 o 
  -3   6   9      231.98      172.89     31.54 o 
  -2   6   9        0.69        6.49     12.43 o 
  -1   6   9       45.80       37.28     13.63 o 
   0   6   9        5.55        2.88      9.28 o 
   1   6   9     1437.50     1361.31     50.16 o 
   2   6   9      537.82      494.94     39.98 o 
   3   6   9      106.16       94.30     18.74 o 
   4   6   9      223.43      242.39     58.29 o 
   5   6   9      717.17      650.18     73.21 o 
   6   6   9      157.50      199.98     30.54 o 
   7   6   9      399.50      447.58     44.22 o 
   8   6   9        1.54       14.66     20.44 o 
  -6   7   9       15.13       12.39     28.72 o 
  -5   7   9       32.43       70.40     32.66 o 
  -4   7   9        0.70       28.72     25.34 o 
  -3   7   9      148.17       77.15     27.59 o 
  -2   7   9      179.93       90.67     27.03 o 
  -1   7   9        0.25       -6.32      8.78 o 
   0   7   9       16.93       28.20     15.81 o 
   1   7   9      132.65      158.81     22.32 o 
   2   7   9     1646.45     1599.82     58.84 o 
   3   7   9     2815.14     2689.56    193.45 o 
   4   7   9      281.31      291.07     31.12 o 
   5   7   9      129.19      101.64     23.80 o 
   6   7   9       64.91       33.89     38.86 o 
   7   7   9       97.82      113.20     37.73 o 
  -5   8   9        1.46       -2.25     21.40 o 
  -4   8   9      109.96       60.82     25.91 o 
  -3   8   9       13.44      -25.34     16.89 o 
  -2   8   9      430.17      447.15     50.12 o 
  -1   8   9      810.68      770.22     42.90 o 
   0   8   9      422.83      353.87     26.25 o 
   1   8   9     1492.34     1364.37    115.45 o 
   2   8   9      130.89       88.44     36.04 o 
   3   8   9      305.43      308.54     31.37 o 
   4   8   9      954.08      993.20     88.98 o 
   5   8   9      137.79      187.95     30.45 o 
   6   8   9       11.04       41.48     21.92 o 
   7   8   9      119.70      119.48     30.55 o 
  -4   9   9       40.41       22.53     26.47 o 
  -3   9   9      692.77      532.19     60.26 o 
  -2   9   9      228.10      194.85     39.98 o 
  -1   9   9       80.13       70.24     21.65 o 
   0   9   9        3.79        2.28     21.40 o 
   1   9   9      275.48      290.28     33.04 o 
   2   9   9      833.60      936.89     50.59 o 
   3   9   9      544.16      641.49     45.05 o 
   4   9   9       38.82       44.11     20.42 o 
   5   9   9       44.05       25.67     19.16 o 
   6   9   9       23.31       41.26     22.44 o 
  -3  10   9        0.19        7.88     27.59 o 
  -2  10   9      319.76      254.55     47.87 o 
  -1  10   9       77.33       80.59     23.67 o 
   0  10   9        5.37       15.06     18.84 o 
   1  10   9      181.81      190.91     42.80 o 
   2  10   9        0.02       16.29     19.48 o 
   3  10   9      174.40      171.35     30.17 o 
   4  10   9      140.16      208.14     33.51 o 
   5  10   9        0.09        8.15     21.23 o 
  -1  11   9       91.58       83.10     29.00 o 
   0  11   9       44.38       15.77     34.35 o 
   1  11   9        6.51      -35.48     23.65 o 
   2  11   9       31.13       48.43     33.23 o 
   3  11   9       19.38       23.60     21.51 o 
   0  -9  10      189.80      166.70     46.18 o 
  -3  -8  10      186.79      208.02     35.84 o 
  -2  -8  10        0.17      -20.47     19.56 o 
  -1  -8  10        0.03        1.34     20.56 o 
   0  -8  10        9.28       15.77     26.47 o 
   1  -8  10      613.70      601.46     65.33 o 
   2  -8  10      716.97      901.62     77.15 o 
   3  -8  10      271.15      217.94     47.31 o 
  -4  -7  10        2.63        2.25     30.41 o 
  -3  -7  10      297.25      236.63     35.20 o 
  -2  -7  10      179.18      167.77     31.24 o 
  -1  -7  10      126.41       93.10     24.79 o 
   0  -7  10      791.68      882.91     51.30 o 
   1  -7  10      943.41     1033.97     73.21 o 
   2  -7  10      126.78      236.53     45.05 o 
   3  -7  10        5.37       22.53     28.72 o 
   4  -7  10      153.00      145.86     45.05 o 
  -5  -6  10       23.15       55.19     34.35 o 
  -4  -6  10      178.19      194.85     47.31 o 
  -3  -6  10      223.97      223.01     48.43 o 
  -2  -6  10       16.34      -13.12     16.45 o 
  -1  -6  10     1528.18     1537.17     65.07 o 
   0  -6  10      348.64      420.22     82.78 o 
   1  -6  10       74.97       61.66     21.97 o 
   2  -6  10        5.12       19.71     24.78 o 
   3  -6  10      539.22      473.62     57.44 o 
   4  -6  10      453.32      430.82     59.13 o 
   5  -6  10        0.56       14.08     25.91 o 
  -6  -5  10        6.12      -34.35     28.72 o 
  -5  -5  10      256.35      202.74     49.00 o 
  -4  -5  10       38.53       27.03     30.97 o 
  -3  -5  10       17.24       43.93     33.23 o 
  -2  -5  10      327.27      272.01     48.43 o 
  -1  -5  10        2.35        7.88     16.04 o 
   0  -5  10       33.61       42.64     17.48 o 
   1  -5  10      515.97      469.77     36.62 o 
   2  -5  10     1042.27     1077.48     52.97 o 
   3  -5  10      363.48      460.10     52.94 o 
   4  -5  10       42.64       90.67     31.54 o 
   5  -5  10      533.15      482.63     60.26 o 
   6  -5  10      130.60      129.53     41.11 o 
  -6  -4  10       93.19       77.15     41.67 o 
  -5  -4  10      103.79       69.27     37.17 o 
  -4  -4  10        0.28       18.02     27.03 o 
  -3  -4  10      469.32      460.10     56.32 o 
  -2  -4  10     2171.51     2294.32    110.94 o 
  -1  -4  10      690.42      681.33     51.53 o 
   0  -4  10     1881.78     1863.69     63.91 o 
   1  -4  10        4.77        1.11      9.46 o 
   2  -4  10      218.42      199.18     26.14 o 
   3  -4  10     1902.13     1770.58     91.23 o 
   4  -4  10     2234.84     2409.21    113.76 o 
   5  -4  10     1055.71      901.06     73.77 o 
   6  -4  10      240.86      235.97     46.74 o 
   7  -4  10      314.50      241.03     49.00 o 
  -7  -3  10       12.76      -19.71     32.10 o 
  -6  -3  10      202.43      275.95     52.94 o 
  -5  -3  10        8.95       59.13     34.35 o 
  -4  -3  10      807.62      754.64     67.02 o 
  -3  -3  10     1152.93     1050.30     74.90 o 
  -2  -3  10      100.38       83.35     32.10 o 
  -1  -3  10      128.16      149.24     36.61 o 
   0  -3  10     1045.72      986.35     43.84 o 
   1  -3  10      973.47      998.32     44.65 o 
   2  -3  10     2325.92     2318.36     70.38 o 
   3  -3  10     1801.14     1930.81     65.90 o 
   4  -3  10      339.25      331.70     46.18 o 
   5  -3  10       18.06       12.95     21.96 o 
   6  -3  10       66.70       74.90     33.23 o 
   7  -3  10        1.01       -7.88     24.22 o 
  -7  -2  10      138.39      158.81     47.87 o 
  -6  -2  10       79.18       83.35     39.42 o 
  -5  -2  10       11.26       -4.51     27.59 o 
  -4  -2  10       82.90      106.44     35.48 o 
  -3  -2  10      217.43      246.67     43.36 o 
  -2  -2  10     2758.68     2563.52    111.51 o 
  -1  -2  10     1619.01     1586.43     85.60 o 
   0  -2  10     1437.65     1646.69     85.60 o 
   1  -2  10     2054.19     2173.97    127.56 o 
   2  -2  10      898.42      943.93     41.76 o 
   3  -2  10      141.21      139.81     20.90 o 
   4  -2  10      160.24      198.18     35.20 o 
   5  -2  10      125.30      121.08     32.10 o 
   6  -2  10       57.02       72.65     31.54 o 
   7  -2  10        1.94      -19.71     21.96 o 
  -7  -1  10        0.20      -23.65     30.41 o 
  -6  -1  10       53.42       34.35     33.79 o 
  -5  -1  10       73.24       66.45     32.66 o 
  -4  -1  10      516.43      575.55     60.82 o 
  -3  -1  10     1059.80     1107.18     72.65 o 
  -2  -1  10      993.15     1039.60     69.27 o 
  -1  -1  10        2.38       25.91     24.78 o 
   0  -1  10       35.77       49.56     28.16 o 
   1  -1  10       66.69       31.22     15.21 o 
   2  -1  10       37.06       42.24     15.02 o 
   3  -1  10       25.23        6.32     11.26 o 
   4  -1  10     1151.26     1172.89     50.34 o 
   5  -1  10      289.04      320.76     39.42 o 
   6  -1  10        5.42        5.07     19.71 o 
   7  -1  10       52.68       35.48     29.85 o 
   8  -1  10       45.75       53.50     33.79 o 
  -6   0  10        8.41       26.47     33.23 o 
  -5   0  10      186.82      102.50     36.04 o 
  -4   0  10      478.81      447.71     52.94 o 
  -3   0  10       17.56       30.41     27.59 o 
  -2   0  10      513.17      549.65     51.25 o 
  -1   0  10       53.01       70.96     28.16 o 
   0   0  10      449.81      430.26     45.05 o 
   1   0  10      940.70      853.92     35.45 o 
   2   0  10      835.33      821.76     37.04 o 
   3   0  10      525.55      490.87     30.81 o 
   4   0  10      222.49      219.66     25.09 o 
   5   0  10      470.32      545.45     38.17 o 
   6   0  10      790.88      821.69     47.18 o 
   7   0  10      511.54      420.68     54.63 o 
   8   0  10      121.08      118.83     37.73 o 
  -7   1  10        1.19       22.53     22.53 o 
  -6   1  10        2.41      -21.40     28.72 o 
  -5   1  10      181.87      179.65     39.42 o 
  -4   1  10        6.86       23.09     28.72 o 
  -3   1  10       46.94       27.59     27.03 o 
  -2   1  10      977.78      992.29     66.45 o 
  -1   1  10     1675.69     1612.33     80.53 o 
   0   1  10     2131.31     1974.45     87.85 o 
   1   1  10        0.92       -6.34      9.17 o 
   2   1  10      431.72      467.36     28.52 o 
   3   1  10     1085.87     1101.04     45.21 o 
   4   1  10     3771.91     3607.85     93.73 o 
   5   1  10     3191.77     3237.10     92.58 o 
   6   1  10      555.49      535.31     92.36 o 
   7   1  10       54.91       52.37     27.59 o 
   8   1  10       19.34       23.09     25.91 o 
  -7   2  10        0.16       -4.51     19.71 o 
  -6   2  10      172.63      150.93     36.61 o 
  -5   2  10      202.51      231.02     30.97 o 
  -4   2  10       69.81       57.90     30.13 o 
  -3   2  10      366.47      356.27     29.74 o 
  -2   2  10     1748.40     1777.03     57.24 o 
  -1   2  10       19.83       14.30     11.25 o 
   0   2  10     2885.19     3035.49     70.89 o 
   1   2  10     3447.18     3494.53    109.54 o 
   2   2  10     2526.01     2554.49     68.78 o 
   3   2  10     1534.01     1465.73     52.84 o 
   4   2  10      741.58      683.62     63.07 o 
   5   2  10      275.74      314.60     78.56 o 
   6   2  10      688.37      748.30     45.70 o 
   7   2  10        0.35       15.38     31.54 o 
   8   2  10       81.26       67.58     32.10 o 
  -7   3  10       47.03       42.24     31.54 o 
  -6   3  10      163.42      181.34     39.42 o 
  -5   3  10       11.44       23.65     21.40 o 
  -4   3  10        8.03        6.16     14.90 o 
  -3   3  10       10.53       11.53     13.63 o 
  -2   3  10     1625.52     1719.54     55.42 o 
  -1   3  10     5495.32     5765.26    138.54 o 
   0   3  10     2301.44     2386.34     68.71 o 
   1   3  10     1153.07     1195.10     41.80 o 
   2   3  10       54.71       48.16     13.30 o 
   3   3  10      647.26      643.13     54.06 o 
   4   3  10      479.41      498.57     41.39 o 
   5   3  10      347.07      412.17     36.00 o 
   6   3  10       73.45       60.48     20.66 o 
   7   3  10      330.04      305.90     66.45 o 
   8   3  10       16.06       35.97     23.41 o 
  -6   4  10       52.34       51.81     26.47 o 
  -5   4  10      127.85      231.46     40.55 o 
  -4   4  10       58.31       78.28     28.16 o 
  -3   4  10      225.79      255.60     76.59 o 
  -2   4  10     1329.51     1352.12     67.30 o 
  -1   4  10      305.68      371.39     57.44 o 
   0   4  10     2246.98     2330.72     62.24 o 
   1   4  10      495.09      501.78     28.13 o 
   2   4  10       43.13       38.93     13.23 o 
   3   4  10      222.60      207.20     36.04 o 
   4   4  10      236.44      224.64     56.32 o 
   5   4  10     1036.86      995.70     50.03 o 
   6   4  10      326.07      353.68     87.01 o 
   7   4  10        9.91       15.77     28.16 o 
   8   4  10      209.40      270.27     45.05 o 
  -6   5  10       33.94       51.81     29.28 o 
  -5   5  10        0.12       -4.51     19.15 o 
  -4   5  10        0.65       12.95     19.15 o 
  -3   5  10        7.17        1.13     17.46 o 
  -2   5  10      187.79      168.35     44.77 o 
  -1   5  10      281.50      394.03     29.17 o 
   0   5  10      227.35      220.21     21.45 o 
   1   5  10     1567.19     1473.26     65.89 o 
   2   5  10       14.36       36.51     13.33 o 
   3   5  10      818.26      709.62     38.43 o 
   4   5  10      132.56      103.47     20.84 o 
   5   5  10        1.19       -4.94     13.02 o 
   6   5  10      882.55      839.61     55.75 o 
   7   5  10      699.99      833.97    162.75 o 
   8   5  10       38.13       75.46     26.47 o 
  -6   6  10       23.47       -3.38     23.65 o 
  -5   6  10        2.26       16.33     21.96 o 
  -4   6  10       40.48       36.04     24.78 o 
  -3   6  10      144.36       66.45     25.91 o 
  -2   6  10       34.54       19.70     22.53 o 
  -1   6  10     1125.77     1094.66     45.14 o 
   0   6  10     1793.53     1683.46     56.93 o 
   1   6  10      116.02       62.51     15.93 o 
   2   6  10       99.93      189.09     23.54 o 
   3   6  10     1783.21     1781.02     63.13 o 
   4   6  10      807.46      853.66     59.13 o 
   5   6  10     2095.84     2168.54     77.58 o 
   6   6  10      629.68      714.64    143.04 o 
   7   6  10       13.06       -6.70     19.29 o 
  -5   7  10       62.51       29.28     27.59 o 
  -4   7  10      196.83      142.48     36.04 o 
  -3   7  10       44.92       21.96     21.40 o 
  -2   7  10      134.93       90.67     27.03 o 
  -1   7  10       41.17       12.60     13.26 o 
   0   7  10      524.00      655.33     86.16 o 
   1   7  10     3002.05     3198.55     87.48 o 
   2   7  10     1587.67     1555.99     59.31 o 
   3   7  10       73.79      104.20     21.09 o 
   4   7  10        8.84       -0.84     14.16 o 
   5   7  10        4.84        6.64     16.03 o 
   6   7  10      490.20      493.67     51.25 o 
   7   7  10      333.37      451.70     70.11 o 
  -4   8  10       30.92       34.92     28.72 o 
  -3   8  10      246.31      136.85     34.92 o 
  -2   8  10      135.05       81.66     29.28 o 
  -1   8  10     1263.64     1225.44     72.65 o 
   0   8  10      884.78      912.85     67.58 o 
   1   8  10        0.68       12.70     16.09 o 
   2   8  10      389.54      453.89     77.43 o 
   3   8  10      329.24      360.19     35.71 o 
   4   8  10      116.37      158.17     27.15 o 
   5   8  10      246.98      300.97     52.94 o 
   6   8  10       39.25       71.45     63.64 o 
  -3   9  10        9.79       28.16     27.03 o 
  -2   9  10       11.74       27.59     25.34 o 
  -1   9  10        5.45        5.63     20.84 o 
   0   9  10      395.71      439.83     56.32 o 
   1   9  10      598.02      664.78     45.62 o 
   2   9  10        1.69       36.88     18.63 o 
   3   9  10       70.13       89.24     22.73 o 
   4   9  10       61.78       41.62     20.84 o 
   5   9  10      192.77      150.37     30.85 o 
  -2  10  10        0.57       11.83     27.03 o 
  -1  10  10       59.96       77.72     33.23 o 
   0  10  10       57.85       64.20     34.92 o 
   1  10  10      195.28      210.62     45.05 o 
   2  10  10      435.02      326.63     52.66 o 
   3  10  10      157.51      144.24     29.09 o 
   4  10  10        0.10        5.82     19.33 o 
   0  11  10       68.37       -3.38     29.28 o 
   1  11  10      146.19       90.67     39.98 o 
   2  11  10        7.66      -29.85     26.47 o 
  -2  -8  11      288.12      270.40     39.53 o 
  -1  -8  11      121.35      134.23     32.55 o 
   0  -8  11        8.95       -2.82     25.91 o 
  -3  -7  11      356.26      293.97     56.88 o 
  -2  -7  11       23.62        3.05     21.28 o 
  -1  -7  11       45.81       19.92     20.29 o 
   0  -7  11        1.16       -5.18     19.68 o 
   3  -7  11      365.24      364.93     56.32 o 
   4  -7  11       32.76       28.72     30.97 o 
  -4  -6  11      184.62      126.71     46.18 o 
  -3  -6  11      242.64      170.08     46.74 o 
  -2  -6  11       61.37       32.66     34.92 o 
  -1  -6  11        3.44      -13.29     14.89 o 
   0  -6  11       11.88       30.15     19.77 o 
   1  -6  11      327.07      388.02     61.38 o 
   3  -6  11      673.69      524.87     59.70 o 
   4  -6  11      365.87      340.71     54.63 o 
   5  -6  11      430.78      450.53     64.76 o 
  -5  -5  11      126.65      136.85     46.74 o 
  -4  -5  11       13.50      -13.52     28.72 o 
  -3  -5  11       12.70      -27.03     26.47 o 
  -2  -5  11       26.62       39.42     33.79 o 
  -1  -5  11      601.11      660.62     45.19 o 
   0  -5  11     1881.78     1747.04     67.51 o 
   1  -5  11     2500.27     2654.75    125.59 o 
   2  -5  11     1222.81     1278.59    129.25 o 
   3  -5  11      139.09      121.64     37.73 o 
   4  -5  11       47.46       59.70     31.54 o 
   5  -5  11       13.28       26.47     28.16 o 
   6  -5  11      190.92      215.13     50.68 o 
  -6  -4  11       32.12      -19.71     32.10 o 
  -5  -4  11        0.02        2.82     32.10 o 
  -4  -4  11      631.55      640.32     70.96 o 
  -3  -4  11      305.98      275.95     51.25 o 
  -2  -4  11     1198.23     1187.71     82.78 o 
  -1  -4  11      667.08      683.12     66.45 o 
   0  -4  11      570.93      671.56     40.59 o 
   1  -4  11        9.99       60.82     36.61 o 
   2  -4  11      303.60      328.46     44.21 o 
   3  -4  11      332.74      331.14     45.05 o 
   4  -4  11       72.17       63.07     28.72 o 
   5  -4  11      301.66      347.47     53.50 o 
   6  -4  11      287.66      211.19     46.74 o 
  -6  -3  11       66.81       67.02     41.67 o 
  -5  -3  11      530.99      425.19     61.38 o 
  -4  -3  11      438.68      424.06     58.57 o 
  -3  -3  11      209.65      182.46     42.80 o 
  -2  -3  11      159.73      193.73     43.36 o 
  -1  -3  11      267.68      260.18     46.18 o 
   0  -3  11       42.97       98.55     34.92 o 
   1  -3  11      686.86      725.35     69.27 o 
   2  -3  11      136.98      186.11     25.34 o 
   3  -3  11       31.21       40.41     17.05 o 
   4  -3  11       25.35       -5.63     15.77 o 
   5  -3  11      131.22      149.24     37.17 o 
   6  -3  11        9.27       23.09     25.34 o 
   7  -3  11       14.56       50.68     30.97 o 
  -6  -2  11      112.86      156.00     47.87 o 
  -5  -2  11       53.79       42.80     34.92 o 
  -4  -2  11        7.45       12.39     29.28 o 
  -3  -2  11       15.90      -14.08     25.34 o 
  -2  -2  11       17.50       16.89     27.59 o 
  -1  -2  11      147.76      116.01     36.61 o 
   0  -2  11      167.70      264.12     45.05 o 
   1  -2  11      101.53       65.89     30.97 o 
   2  -2  11      938.51      913.58     53.78 o 
   3  -2  11      264.48      248.72     27.50 o 
   4  -2  11      437.11      453.18     65.33 o 
   5  -2  11      214.56      200.49     39.98 o 
   6  -2  11      399.15      243.85     44.49 o 
   7  -2  11      588.44      472.49     62.51 o 
  -6  -1  11       33.59       22.53     34.92 o 
  -5  -1  11       41.90       42.80     34.35 o 
  -4  -1  11        7.48        2.82     28.72 o 
  -3  -1  11       49.23       24.78     29.85 o 
  -2  -1  11       77.04       46.18     29.85 o 
  -1  -1  11        0.04       -4.51     23.65 o 
   0  -1  11       68.93       91.80     32.66 o 
   1  -1  11        7.53        2.25     21.40 o 
   2  -1  11     1589.62     1539.63     54.74 o 
   3  -1  11     2612.91     2555.85     75.63 o 
   4  -1  11     1314.94     1321.27     55.07 o 
   5  -1  11      442.46      464.43     38.20 o 
   6  -1  11      309.16      282.71     46.18 o 
   7  -1  11        2.38      -12.95     24.22 o 
  -6   0  11       17.55       12.95     32.66 o 
  -5   0  11       37.44      -14.64     26.47 o 
  -4   0  11      305.67      287.21     47.87 o 
  -3   0  11       49.49       38.86     30.41 o 
  -2   0  11       93.73       99.68     33.23 o 
  -1   0  11      505.71      546.27     54.63 o 
   0   0  11     2595.12     2361.34    103.06 o 
   1   0  11     2666.47     2687.98    110.94 o 
   2   0  11     5079.61     5006.97    109.61 o 
   3   0  11      691.13      710.56     38.86 o 
   4   0  11        0.58        2.58     11.62 o 
   5   0  11      499.34      446.34     37.01 o 
   6   0  11      246.92      287.92     33.34 o 
   7   0  11      526.01      423.50     56.88 o 
  -6   1  11        0.08       -5.07     21.40 o 
  -5   1  11       23.17       -4.51     29.85 o 
  -4   1  11      130.22      107.56     36.61 o 
  -3   1  11      715.86      812.08     63.07 o 
  -2   1  11     2282.27     2393.44    106.44 o 
  -1   1  11     1663.80     1645.56     84.47 o 
   0   1  11     1013.83      989.48     65.33 o 
   1   1  11      138.92       81.66     28.16 o 
   2   1  11      553.84      634.36     38.01 o 
   3   1  11     2394.73     2376.10     71.11 o 
   4   1  11     1894.63     1729.43     63.01 o 
   5   1  11        4.23        2.13     13.11 o 
   6   1  11       36.76       79.37     22.26 o 
   7   1  11        9.67       -9.01     19.15 o 
   8   1  11       72.82      108.69     39.42 o 
  -6   2  11       16.88        6.19     21.96 o 
  -5   2  11      111.85       89.71     28.44 o 
  -4   2  11     1238.85     1288.34     66.73 o 
  -3   2  11     1191.25     1227.05     51.31 o 
  -2   2  11        1.15        9.90     12.96 o 
  -1   2  11      605.21      673.33     34.35 o 
   0   2  11      438.79      513.60     48.43 o 
   1   2  11     1692.17     1783.54     87.29 o 
   2   2  11     1241.68     1318.41     49.05 o 
   3   2  11       31.33       37.55     17.18 o 
   4   2  11      492.10      453.47     35.11 o 
   5   2  11       99.71       95.46     21.57 o 
   6   2  11      182.75      146.22     26.46 o 
   7   2  11        4.43        7.40     17.64 o 
   8   2  11        9.18       50.68     29.85 o 
  -6   3  11        5.32       -1.69     20.84 o 
  -5   3  11      183.58      155.43     34.92 o 
  -4   3  11       25.97       37.04     19.71 o 
  -3   3  11      841.14      894.84     43.77 o 
  -2   3  11     1175.73     1242.62     48.41 o 
  -1   3  11      658.78      634.61     33.00 o 
   0   3  11        0.13      -11.83     15.77 o 
   1   3  11      110.83      101.93     29.28 o 
   2   3  11      589.07      522.83     51.81 o 
   3   3  11      684.63      525.99     51.25 o 
   4   3  11        0.82       20.27     21.40 o 
   5   3  11      852.01      849.76     49.56 o 
   6   3  11      331.73      336.94     36.13 o 
   7   3  11       69.22       36.19     21.92 o 
   8   3  11      118.38      147.86     30.03 o 
  -6   4  11        4.31       19.71     24.22 o 
  -5   4  11        3.12        5.07     22.53 o 
  -4   4  11      248.20      326.63     44.49 o 
  -3   4  11       44.32       50.67     17.00 o 
  -2   4  11      793.12      679.02     36.47 o 
  -1   4  11       10.90        5.32     12.04 o 
   0   4  11      203.26      273.13     41.11 o 
   1   4  11       76.15       81.84     26.47 o 
   2   4  11      190.61      206.65     45.90 o 
   3   4  11      959.23     1009.62     45.28 o 
   4   4  11     2478.81     2359.39     75.51 o 
   5   4  11      368.43      349.17     33.82 o 
   6   4  11        1.47        7.19     15.87 o 
   7   4  11       31.67       69.33     32.66 o 
  -6   5  11        9.64       13.52     20.84 o 
  -5   5  11        0.21       39.98     24.78 o 
  -4   5  11       15.41        6.76     19.71 o 
  -3   5  11      374.78      371.69     44.49 o 
  -2   5  11       23.59        6.21     12.90 o 
  -1   5  11      454.05      452.45     29.62 o 
   0   5  11      305.00      315.93     42.80 o 
   1   5  11     1517.71     1488.32     52.36 o 
   2   5  11     1652.67     1494.43     54.37 o 
   3   5  11     1614.20     1475.03     56.82 o 
   4   5  11       49.59       87.60     29.28 o 
   5   5  11      818.45      977.40     51.68 o 
   6   5  11      288.44      306.15     35.17 o 
   7   5  11        8.61       22.19     20.02 o 
  -5   6  11        0.57       18.58     24.78 o 
  -4   6  11       11.04       13.52     22.53 o 
  -3   6  11       87.94       74.90     27.03 o 
  -2   6  11     1136.97     1184.76     50.55 o 
  -1   6  11      856.87      895.00     41.91 o 
   0   6  11      204.48      248.92     41.11 o 
   1   6  11      106.85      164.54     22.16 o 
   2   6  11      288.53      346.56     63.92 o 
   3   6  11      868.17      943.30     46.68 o 
   4   6  11     2095.06     2198.80    154.31 o 
   5   6  11       44.04       84.78     22.73 o 
   6   6  11      159.98      161.99     29.89 o 
   7   6  11        8.28       29.34     40.55 o 
  -5   7  11       21.05       19.15     28.16 o 
  -4   7  11       59.17       55.75     28.72 o 
  -3   7  11      602.29      574.43     54.63 o 
  -2   7  11        9.62        2.82     19.71 o 
  -1   7  11      344.30      472.49     52.37 o 
   0   7  11      810.73      910.07     67.58 o 
   1   7  11       77.18      110.76     30.41 o 
   2   7  11      104.90      125.61     22.69 o 
   3   7  11       84.56      113.04     22.73 o 
   4   7  11      207.19      177.50     27.85 o 
   5   7  11      820.95      818.56     59.98 o 
   6   7  11       14.55       33.41     21.96 o 
  -4   8  11        8.67      -13.52     20.27 o 
  -3   8  11       57.54       36.04     27.03 o 
  -2   8  11      440.07      402.66     48.43 o 
   0   8  11      207.04      168.39     37.73 o 
   1   8  11       97.52      126.75     23.48 o 
   2   8  11      187.78      210.52     58.57 o 
   3   8  11      271.62      338.62     42.80 o 
   4   8  11      133.25      123.27     25.51 o 
   5   8  11      317.59      326.18     43.36 o 
   6   8  11      587.11      522.61     47.88 o 
  -3   9  11       90.28       89.54     34.35 o 
  -2   9  11       53.99       36.61     27.03 o 
   1   9  11       71.04       33.99     20.20 o 
   2   9  11       24.90       17.52     16.98 o 
   3   9  11      329.36      287.93     35.45 o 
   4   9  11      457.07      379.47     39.51 o 
   5   9  11      217.50      246.18     57.16 o 
   1  10  11      321.06      347.47     55.75 o 
   2  10  11      108.07       95.70     27.17 o 
   3  10  11       21.71        0.96     20.20 o 
  -2  -7  12       40.63       54.63     42.80 o 
  -1  -7  12      411.69      373.50     73.21 o 
   0  -7  12      446.02      438.70     70.40 o 
  -3  -6  12      324.23      242.72     56.88 o 
  -2  -6  12      577.64      609.34     74.34 o 
  -1  -6  12      315.18      308.86     56.03 o 
   0  -6  12        1.83       -2.25     35.48 o 
   1  -6  12       89.81       99.12     45.05 o 
  -4  -5  12      343.18      396.47     64.20 o 
  -3  -5  12        6.08      -42.24     28.16 o 
  -2  -5  12       40.34       22.53     34.35 o 
  -1  -5  12      749.33      636.37     72.65 o 
   0  -5  12      647.20      533.88     68.71 o 
   1  -5  12      574.28      680.86     76.03 o 
   3  -5  12      700.83      810.39     69.27 o 
   4  -5  12       89.37      170.64     42.80 o 
   5  -5  12       26.30        2.25     24.78 o 
  -5  -4  12        0.34       10.70     36.61 o 
  -4  -4  12        4.16        5.63     34.92 o 
  -3  -4  12       37.40       19.15     32.10 o 
  -2  -4  12      219.67      139.66     44.49 o 
  -1  -4  12      357.05      414.49     59.13 o 
   0  -4  12       50.21       15.77     34.35 o 
   1  -4  12       20.39       18.02     34.92 o 
   2  -4  12      248.68      162.19     41.67 o 
   3  -4  12       37.12       15.77     23.09 o 
   4  -4  12        1.91      -16.33     21.96 o 
   5  -4  12       96.07       93.49     37.17 o 
   6  -4  12      247.61      219.63     47.87 o 
  -5  -3  12        5.90       -8.45     33.23 o 
  -4  -3  12       67.29       18.02     34.92 o 
  -3  -3  12      236.25      215.69     47.87 o 
  -2  -3  12      335.42      288.90     52.37 o 
  -1  -3  12       51.74      107.00     38.30 o 
   0  -3  12        0.18       50.68     36.61 o 
   1  -3  12      743.92      752.95     68.71 o 
   2  -3  12      348.22      297.91     49.00 o 
   3  -3  12       26.97       17.74     17.52 o 
   4  -3  12      400.67      413.36     51.25 o 
   5  -3  12      180.48      281.58     48.43 o 
   6  -3  12      241.53      286.65     51.81 o 
  -6  -2  12        7.49      -38.30     30.97 o 
  -5  -2  12        5.46      -12.39     32.10 o 
  -4  -2  12      190.77      215.69     49.00 o 
  -3  -2  12       69.10      105.87     40.55 o 
  -2  -2  12        3.59       -3.38     27.59 o 
  -1  -2  12      379.03      420.12     55.19 o 
   0  -2  12     2005.53     2015.56    107.00 o 
   1  -2  12      516.83      609.34     64.20 o 
   2  -2  12        3.55       18.02     24.78 o 
   3  -2  12       13.95       19.85     14.46 o 
   4  -2  12      109.91      130.75     38.58 o 
   5  -2  12     1078.25     1030.02     75.46 o 
   6  -2  12      873.99      729.30     67.58 o 
  -6  -1  12        0.03      -16.89     35.48 o 
  -5  -1  12       79.38       75.46     41.67 o 
  -4  -1  12       78.08       34.35     34.92 o 
  -3  -1  12      164.50      149.80     40.55 o 
  -2  -1  12      433.62      389.71     54.06 o 
  -1  -1  12      693.09      669.04     62.51 o 
   0  -1  12       88.84       67.02     32.66 o 
   1  -1  12      847.36      857.70     66.45 o 
   2  -1  12      712.61      826.72     65.33 o 
   3  -1  12     1248.88     1254.35     53.56 o 
   4  -1  12     1324.58     1319.30     57.28 o 
   5  -1  12      779.31      765.81     46.17 o 
   6  -1  12       15.74       24.22     27.03 o 
   7  -1  12        4.51       23.65     28.72 o 
  -6   0  12      110.66       38.86     42.24 o 
  -5   0  12      113.50      160.50     43.36 o 
  -4   0  12       42.52      -24.22     27.59 o 
  -3   0  12       40.69       91.23     36.04 o 
  -2   0  12       11.33       44.49     31.54 o 
  -1   0  12      805.85      884.17     68.71 o 
   0   0  12     1982.25     2002.04     97.99 o 
   1   0  12     2131.16     2344.45    108.13 o 
   2   0  12      578.23      596.39     54.63 o 
   3   0  12       32.90       27.91     15.64 o 
   4   0  12        4.08        7.99     19.43 o 
   5   0  12      253.18      266.10     31.26 o 
   6   0  12      226.53      151.49     38.30 o 
   7   0  12       21.99       55.75     33.23 o 
  -6   1  12       56.54       47.31     29.85 o 
  -5   1  12        0.55       -8.45     32.10 o 
  -4   1  12       62.15       73.77     35.48 o 
  -3   1  12      413.71      419.56     55.75 o 
  -2   1  12      367.50      301.29     46.74 o 
  -1   1  12      790.42      872.34     65.33 o 
   0   1  12       43.34       41.11     26.47 o 
   1   1  12      397.80      496.71     52.94 o 
   2   1  12      437.33      377.88     46.74 o 
   3   1  12        0.53       -5.63     11.30 o 
   4   1  12      270.82      180.06     25.45 o 
   5   1  12       10.43       11.83     23.09 o 
   6   1  12      544.68      578.48     97.43 o 
   7   1  12      223.08      177.96     42.24 o 
  -6   2  12       33.90       89.54     33.79 o 
  -5   2  12      269.11      291.35     46.74 o 
  -4   2  12       40.25       74.30     21.65 o 
  -3   2  12      314.95      271.04     29.50 o 
  -2   2  12       39.21       60.85     20.56 o 
  -1   2  12      507.54      529.37     54.06 o 
   0   2  12      104.91      159.94     34.35 o 
   1   2  12       13.52       19.71     21.40 o 
   2   2  12     1082.33     1002.43     68.71 o 
   3   2  12     1304.64     1148.34     49.70 o 
   4   2  12      123.00      118.78     22.29 o 
   5   2  12      115.93      135.70     36.04 o 
   6   2  12       12.85       20.59     18.51 o 
   7   2  12      214.15      239.21     97.71 o 
  -6   3  12       77.85      112.63     34.92 o 
  -5   3  12       38.19       -8.45     20.27 o 
  -4   3  12      146.18      187.13     46.46 o 
  -3   3  12      278.38      304.94     30.23 o 
  -2   3  12      576.87      546.74     55.75 o 
  -1   3  12       42.38       63.07     27.59 o 
   0   3  12      951.98      870.09     63.07 o 
   1   3  12     1968.13     1844.36     93.49 o 
   2   3  12      557.02      511.59     31.93 o 
   3   3  12       66.75       98.31     22.81 o 
   4   3  12      656.72      664.53     61.95 o 
   5   3  12      533.92      545.52     76.59 o 
   6   3  12      854.42      914.25     54.60 o 
   7   3  12      492.47      500.99     46.91 o 
  -5   4  12        6.16      -10.14     19.71 o 
  -4   4  12      202.76      170.08     37.17 o 
  -3   4  12      407.87      324.67     60.26 o 
  -2   4  12        3.61       -3.59     18.58 o 
  -1   4  12      941.16      764.21     61.38 o 
   0   4  12       75.80       77.72     28.16 o 
   1   4  12        6.49       15.77     20.27 o 
   2   4  12     2581.70     2829.72     77.79 o 
   3   4  12     1749.09     1773.74     62.76 o 
   4   4  12      466.77      433.14     36.26 o 
   5   4  12       93.89      106.07     24.75 o 
   6   4  12       14.86       29.69     20.12 o 
   7   4  12      127.36      167.49     31.79 o 
  -5   5  12      182.04      167.26     39.42 o 
  -4   5  12      136.25      131.22     34.92 o 
  -3   5  12        0.01        1.13     20.84 o 
  -2   5  12       38.55       67.66     37.17 o 
  -1   5  12      587.10      762.52     60.82 o 
   0   5  12     1325.77     1356.66     80.53 o 
   1   5  12     2822.27     2744.86    121.08 o 
   2   5  12      676.84      615.93     36.37 o 
   3   5  12      156.99      169.59     23.67 o 
   4   5  12      536.67      541.07     39.19 o 
   5   5  12       33.23       27.72     19.21 o 
   6   5  12      166.69      194.03     30.97 o 
   7   5  12       60.50       85.33     29.57 o 
  -5   6  12       19.45       36.61     26.47 o 
  -4   6  12      148.74      146.42     37.73 o 
  -3   6  12      413.17      477.00     52.37 o 
  -2   6  12      222.25      274.06     28.20 o 
  -1   6  12       60.68       82.78     29.85 o 
   0   6  12        6.11        0.00     20.27 o 
   1   6  12       29.33       95.17     32.66 o 
   2   6  12     1544.52     1546.96     81.38 o 
   3   6  12      753.72      844.32     45.32 o 
   4   6  12      174.35      175.95     50.68 o 
   5   6  12      104.47       62.52     21.23 o 
   6   6  12       12.89       -9.58     16.44 o 
  -4   7  12      103.65       90.11     33.23 o 
  -3   7  12       48.71       64.76     30.97 o 
  -2   7  12      209.09      150.93     32.10 o 
  -1   7  12       51.46       83.91     29.85 o 
   0   7  12       86.55      121.64     36.04 o 
   1   7  12      313.70      375.07     54.06 o 
   2   7  12       40.54       30.53     31.26 o 
   3   7  12     1166.23     1129.15     53.85 o 
   4   7  12      758.65      663.14     59.13 o 
   5   7  12        0.38       -6.97     15.39 o 
   6   7  12        0.74       -0.44     29.00 o 
  -3   8  12       70.68       86.16     32.66 o 
   0   8  12       66.49       81.10     33.23 o 
   1   8  12      609.90      507.97     61.95 o 
   2   8  12      553.79      467.73     51.53 o 
   3   8  12        3.83       13.91     17.56 o 
   4   8  12      723.23      767.33     49.66 o 
   5   8  12      228.48      245.68     34.73 o 
   1   9  12        0.12        7.32     25.34 o 
   2   9  12      347.12      362.48     37.48 o 
   3   9  12      518.37      578.03     89.54 o 
   4   9  12      100.21       94.07     26.10 o 
   2  10  12      161.18      173.70     32.05 o 
  -2  -6  13      200.79      197.67     56.32 o 
  -1  -6  13      135.15      149.80     51.81 o 
   0  -6  13      151.38       99.12     48.43 o 
  -3  -5  13        0.38      -31.54     32.10 o 
  -2  -5  13        1.16      -10.14     38.30 o 
  -1  -5  13        6.52      -27.03     33.79 o 
   0  -5  13        3.99      -42.24     28.16 o 
   1  -5  13       47.88       57.44     40.55 o 
   4  -5  13        6.62      -19.15     24.22 o 
  -4  -4  13       21.97        6.19     37.73 o 
  -3  -4  13        8.59      -36.04     29.28 o 
  -2  -4  13        8.02      -15.21     31.54 o 
  -1  -4  13      116.20       68.14     41.67 o 
   0  -4  13       12.59      -23.65     29.85 o 
   1  -4  13       40.35      -10.70     32.66 o 
   2  -4  13       19.39       17.46     31.54 o 
   4  -4  13     1050.23     1039.60     77.72 o 
   5  -4  13      408.87      345.78     55.75 o 
  -4  -3  13        6.19        2.25     34.92 o 
  -3  -3  13      114.88      100.81     44.49 o 
  -2  -3  13      336.19      297.35     55.19 o 
  -1  -3  13      196.99      216.25     50.68 o 
   0  -3  13      283.57      328.89     55.75 o 
   1  -3  13      144.46      153.18     42.80 o 
   2  -3  13      881.09      769.28     70.40 o 
   3  -3  13     1902.58     2021.19    110.94 o 
   4  -3  13      249.60      211.19     41.67 o 
   5  -3  13        6.87       -7.32     24.22 o 
  -5  -2  13        1.56      -43.08     28.72 o 
  -4  -2  13       47.66       38.30     38.86 o 
  -3  -2  13       12.82       -5.07     32.66 o 
  -2  -2  13      479.47      470.24     61.95 o 
  -1  -2  13     1208.67     1397.21     93.49 o 
   0  -2  13      282.79      359.30     54.06 o 
   1  -2  13      819.41      855.44     71.52 o 
   2  -2  13      962.58     1032.28     78.28 o 
   3  -2  13        8.71       54.63     28.72 o 
   4  -2  13      565.82      594.89     41.50 o 
   5  -2  13       67.80      101.93     34.35 o 
   6  -2  13        4.03       23.09     27.03 o 
  -5  -1  13        8.01       -7.88     35.48 o 
  -4  -1  13      134.57      109.25     42.80 o 
  -3  -1  13      687.22      568.23     67.02 o 
  -2  -1  13     1022.55      996.23     77.72 o 
  -1  -1  13       61.62       79.41     35.48 o 
   0  -1  13       95.90       85.04     34.35 o 
   1  -1  13      164.89      252.30     45.05 o 
   2  -1  13      321.77      452.78     56.32 o 
   3  -1  13     1102.26     1129.70     80.53 o 
   4  -1  13       53.88       72.59     21.28 o 
   5  -1  13       67.83       64.83     26.75 o 
   6  -1  13        2.87      -17.46     21.40 o 
  -5   0  13       74.42       31.54     38.86 o 
  -4   0  13      245.70      202.18     47.87 o 
  -3   0  13       12.78      -18.02     29.28 o 
  -2   0  13       57.31       67.58     37.17 o 
  -1   0  13      376.70      415.05     53.50 o 
   0   0  13      182.07      242.72     43.36 o 
   1   0  13       25.70       13.52     22.53 o 
   2   0  13        8.88       -6.76     19.71 o 
   3   0  13      130.86      124.46     36.04 o 
   4   0  13      501.57      514.20     38.64 o 
   5   0  13        3.24        7.21     18.58 o 
   6   0  13      304.36      300.73     50.68 o 
  -5   1  13       16.85       25.44     18.93 o 
  -4   1  13        0.01      -38.30     28.72 o 
  -3   1  13      260.07      304.11     52.37 o 
  -2   1  13       24.46       46.18     30.97 o 
  -1   1  13      153.73      131.78     36.61 o 
   0   1  13      195.20      159.94     37.17 o 
   1   1  13      108.59      114.89     32.66 o 
   2   1  13      109.78       72.08     29.28 o 
   3   1  13        8.27       -5.63     19.15 o 
   4   1  13      599.14      566.21     39.89 o 
   5   1  13     1393.32     1407.85     64.38 o 
   6   1  13      312.27      348.97     38.41 o 
   7   1  13        0.52      -22.53     24.78 o 
  -5   2  13      192.55      117.14     47.31 o 
  -4   2  13        8.99        1.59     16.45 o 
  -3   2  13       42.90        3.68     15.73 o 
  -2   2  13      209.74      232.02     44.49 o 
  -1   2  13       85.07       97.43     33.23 o 
   0   2  13      219.74      251.17     42.80 o 
   1   2  13     1170.41     1164.06     76.03 o 
   2   2  13      590.49      614.41     56.88 o 
   3   2  13     1232.06     1181.41     52.60 o 
   4   2  13      908.40      921.99     53.50 o 
   5   2  13       12.87       -7.91     15.30 o 
   6   2  13      273.05      330.82     38.13 o 
   7   2  13      147.51      156.64     38.01 o 
  -5   3  13        8.30        8.45     21.96 o 
  -4   3  13      175.52      144.87     25.84 o 
  -3   3  13       63.44       31.67     17.19 o 
  -2   3  13       81.71      123.33     36.04 o 
  -1   3  13      567.27      618.92     56.32 o 
   0   3  13     1344.92     1349.90     82.22 o 
   1   3  13      221.48      226.95     40.55 o 
   2   3  13       20.45       15.21     18.02 o 
   3   3  13       93.97      141.05     33.79 o 
   4   3  13      473.78      446.59     58.01 o 
   5   3  13     1019.50     1091.41     85.60 o 
   6   3  13      181.86      232.75    100.52 o 
   7   3  13       19.06        1.13     19.29 o 
  -5   4  13       49.23       73.21     32.10 o 
  -4   4  13        0.51       12.95     20.84 o 
  -3   4  13      318.56      346.62     33.84 o 
  -2   4  13      540.49      544.02     53.50 o 
  -1   4  13      544.52      414.49     51.25 o 
   0   4  13       52.69       78.84     30.41 o 
   1   4  13      864.25      883.04     68.14 o 
   2   4  13      325.66      280.46     44.49 o 
   3   4  13      195.86      198.89     47.02 o 
   4   4  13      128.88      137.87     24.45 o 
   5   4  13      105.23      115.46     25.48 o 
   6   4  13      430.15      532.39     46.00 o 
  -4   5  13       21.34       24.78     23.09 o 
  -3   5  13        1.13      -10.14     20.84 o 
  -2   5  13      130.66      176.27     38.30 o 
  -1   5  13      366.86      495.02     55.19 o 
   0   5  13      743.96      897.12     68.14 o 
   1   5  13        5.57       36.04     25.34 o 
   2   5  13      495.79      405.48     54.06 o 
   3   5  13      219.63      239.85     31.82 o 
   4   5  13      118.00       94.18     23.37 o 
   5   5  13      324.89      300.38     43.65 o 
   6   5  13       81.26       56.49     23.09 o 
  -4   6  13       21.79        8.45     24.78 o 
  -3   6  13        0.40      -12.95     16.89 o 
  -2   6  13        3.18       27.59     22.53 o 
  -1   6  13        1.85       19.15     21.40 o 
   0   6  13      354.57      297.35     45.62 o 
   1   6  13     1226.43     1146.04     81.66 o 
   2   6  13        1.08        3.94     23.65 o 
   3   6  13      249.14      299.32     32.56 o 
   4   6  13       92.54       53.53     25.06 o 
   5   6  13      411.22      448.77     42.05 o 
   6   6  13      568.21      492.94     46.38 o 
  -3   7  13       15.78       -1.13     24.78 o 
  -1   7  13      230.48      223.01     43.36 o 
   0   7  13       17.24       15.77     23.09 o 
   1   7  13      719.84      805.32     72.08 o 
   2   7  13     1557.50     1626.98    103.62 o 
   3   7  13      354.02      255.16     31.03 o 
   4   7  13       44.68       49.81     21.56 o 
   5   7  13       72.47       73.83     23.97 o 
   0   8  13      685.85      898.81     76.03 o 
   1   8  13      301.91      239.34     49.00 o 
   2   8  13      142.81      253.99     51.81 o 
   3   8  13      191.18      268.74     95.17 o 
   4   8  13      122.31      154.86     29.08 o 
   1   9  13      452.89      574.99     69.83 o 
   2   9  13      312.92      350.29     60.26 o 
   3   9  13       57.76       38.09     21.63 o 
  -2  -5  14      119.98       73.21     50.12 o 
  -1  -5  14       67.75       54.06     44.49 o 
   0  -5  14       51.77       -7.32     38.86 o 
   1  -5  14      343.65      292.84     59.70 o 
  -3  -4  14      197.95      132.91     50.12 o 
  -2  -4  14      110.76      110.94     46.74 o 
  -1  -4  14       21.20       43.93     39.98 o 
   0  -4  14      410.81      470.80     70.40 o 
   1  -4  14      146.34      176.83     49.00 o 
   2  -4  14      184.97      140.23     44.49 o 
  -3  -3  14       49.53        8.45     35.48 o 
  -2  -3  14        8.48      -12.39     31.54 o 
  -1  -3  14       80.22      119.95     45.05 o 
   0  -3  14        4.76        3.38     33.23 o 
   1  -3  14      822.90      998.49     84.47 o 
   2  -3  14      760.35      983.28     82.78 o 
   3  -3  14       21.14       15.21     25.34 o 
  -4  -2  14        1.36      -27.03     33.79 o 
  -3  -2  14       74.08       24.22     39.98 o 
  -2  -2  14        1.26       18.58     31.54 o 
  -1  -2  14      186.10      211.19     50.12 o 
   1  -2  14      403.43      488.26     62.51 o 
   2  -2  14       87.56       92.36     36.61 o 
   3  -2  14       12.47       57.44     33.23 o 
   4  -2  14       28.20      107.56     34.35 o 
   5  -2  14       30.30       29.85     25.91 o 
  -4  -1  14      125.48      122.21     47.87 o 
  -3  -1  14       44.59       31.54     34.35 o 
  -2  -1  14       25.72        7.32     30.97 o 
  -1  -1  14        3.43       16.89     29.28 o 
   0  -1  14       24.96       24.78     29.28 o 
   1  -1  14      197.44      250.04     47.87 o 
   2  -1  14       86.15      140.23     38.86 o 
   3  -1  14      486.50      656.65     70.96 o 
   4  -1  14      315.35      312.56     50.68 o 
   5  -1  14       48.38       64.76     29.85 o 
  -4   0  14       17.01      -20.84     34.92 o 
  -3   0  14       22.45       19.71     35.48 o 
  -2   0  14        0.42      -24.22     27.59 o 
  -1   0  14       58.02      105.87     36.61 o 
   0   0  14      267.17      185.28     41.11 o 
   1   0  14      195.95      123.33     36.61 o 
   2   0  14     1505.83     1480.55     92.92 o 
   3   0  14      554.15      548.52     62.51 o 
   4   0  14        3.73       10.70     22.53 o 
   5   0  14      145.94      107.23     28.72 o 
   6   0  14       58.89       23.09     25.34 o 
  -4   1  14        0.54      -25.34     32.10 o 
  -3   1  14       94.97       96.86     39.98 o 
  -2   1  14      476.14      477.00     58.57 o 
  -1   1  14      297.15      335.65     51.25 o 
   0   1  14      215.22      171.76     39.42 o 
   1   1  14      358.71      308.61     47.87 o 
   2   1  14        7.03       37.73     25.91 o 
   3   1  14      999.47     1098.73     80.53 o 
   4   1  14      924.54     1084.05     54.91 o 
   5   1  14      195.77      204.32     29.73 o 
   6   1  14      143.10      137.76     73.21 o 
  -4   2  14      207.10      171.61     29.23 o 
  -3   2  14      141.14      152.04     26.44 o 
  -2   2  14       43.99       69.83     33.23 o 
  -1   2  14      110.34      160.50     39.42 o 
   0   2  14       81.61      144.17     37.17 o 
   1   2  14      642.21      739.43     64.20 o 
   2   2  14     2046.89     1996.97    107.00 o 
   3   2  14      590.68      470.80     58.01 o 
   4   2  14        1.47        3.32     16.31 o 
   5   2  14      105.65      136.50     27.31 o 
   6   2  14        0.59       13.93     21.68 o 
  -4   3  14       35.79       52.57     21.78 o 
  -3   3  14        2.41        2.25     25.91 o 
  -2   3  14      449.89      624.55     65.33 o 
  -1   3  14      195.71      290.59     46.74 o 
   0   3  14      277.90      284.40     45.62 o 
   1   3  14      112.93      185.84     40.55 o 
   2   3  14       12.69        6.19     19.15 o 
   3   3  14      764.97      761.40     68.14 o 
   4   3  14      388.55      508.25     52.09 o 
   5   3  14        8.62       23.09     27.59 o 
   6   3  14        5.84       18.02     25.34 o 
  -4   4  14      228.78      252.30     45.05 o 
  -3   4  14      208.08      260.18     45.62 o 
  -2   4  14       93.99      193.73     41.11 o 
  -1   4  14      118.99      208.37     40.55 o 
   0   4  14      191.27      187.53     41.67 o 
   1   4  14       99.32       92.36     32.66 o 
   2   4  14      301.09      249.48     43.93 o 
   3   4  14        4.20        7.88     21.96 o 
   4   4  14      678.00      762.90     84.47 o 
   5   4  14      398.86      414.86     45.90 o 
   6   4  14        2.16       12.27     18.84 o 
  -2   5  14      235.03      234.84     43.36 o 
  -1   5  14       51.55      119.95     34.92 o 
   0   5  14      144.99      157.69     38.86 o 
   1   5  14      303.26      241.60     43.93 o 
   2   5  14      234.56      240.47     46.74 o 
   3   5  14      857.73      713.53     68.71 o 
   4   5  14      159.30      103.71     32.10 o 
   5   5  14      231.31      290.28     46.46 o 
  -2   6  14       51.81       74.34     30.41 o 
  -1   6  14      628.60      549.65     60.26 o 
   0   6  14      471.25      385.77     52.94 o 
   1   6  14        2.89       55.75     31.54 o 
   2   6  14        1.71        3.38     24.22 o 
   3   6  14      141.00      206.12     49.56 o 
   4   6  14      777.15      820.12     49.20 o 
   5   6  14      596.66      615.93     67.02 o 
  -1   7  14       21.55       86.73     34.35 o 
   0   7  14      593.17      767.59     70.40 o 
   1   7  14      245.58      272.01     50.68 o 
   2   7  14      186.63      187.53     46.74 o 
   3   7  14      137.27      130.65     41.11 o 
   4   7  14       71.95       79.75     24.45 o 
   0   8  14        7.15       37.17     28.72 o 
   1   8  14       23.86       67.02     33.23 o 
   2   8  14        3.63       25.34     28.16 o 
   3   8  14       52.88      113.20     42.80 o 
  -1  -4  15      549.02      498.96     74.34 o 
   0  -4  15       65.52       87.29     46.74 o 
   1  -4  15        1.53        6.76     34.35 o 
   2  -4  15        1.80       55.75     37.17 o 
  -2  -3  15      229.92      194.29     54.63 o 
  -1  -3  15        0.80      -37.17     28.16 o 
   0  -3  15      111.54       55.75     38.86 o 
   1  -3  15        6.18       23.09     33.79 o 
   2  -3  15        0.44       51.81     32.66 o 
   3  -3  15        3.79       41.11     29.85 o 
  -3  -2  15        4.40        2.25     34.92 o 
  -2  -2  15       34.16       35.48     36.61 o 
  -1  -2  15      174.07      178.52     50.12 o 
   0  -2  15       40.22       25.91     33.23 o 
   1  -2  15      153.56       50.68     34.35 o 
   2  -2  15        0.48       -3.94     26.47 o 
   3  -2  15        9.40       59.70     29.28 o 
   4  -2  15       11.56       86.73     30.41 o 
  -3  -1  15        0.80      -17.46     33.23 o 
  -2  -1  15       62.98       32.10     36.61 o 
  -1  -1  15       79.51      103.62     38.86 o 
   0  -1  15      218.95      199.36     45.62 o 
   1  -1  15       56.33       38.30     31.54 o 
   2  -1  15      506.52      530.50     64.76 o 
   3  -1  15      284.49      322.13     54.06 o 
   4  -1  15      372.22      463.48     62.51 o 
  -3   0  15        0.15      -19.15     32.66 o 
  -2   0  15       37.10       -2.25     31.54 o 
  -1   0  15        0.08        5.07     26.47 o 
   0   0  15      554.78      572.17     65.33 o 
   1   0  15     1034.56     1003.56     79.41 o 
   2   0  15      250.92      328.89     52.94 o 
   3   0  15       15.00       64.76     30.97 o 
   4   0  15       14.46       50.68     27.03 o 
   5   0  15       58.17      153.18     43.36 o 
  -3   1  15       78.09       85.04     39.98 o 
  -2   1  15       55.16       36.61     33.23 o 
  -1   1  15      509.17      442.08     59.13 o 
   1   1  15        8.27       24.78     25.91 o 
   2   1  15      307.41      275.95     48.43 o 
   3   1  15      105.95      215.13     45.05 o 
   4   1  15       69.22      144.73     40.55 o 
   5   1  15      106.67      201.61     49.00 o 
  -3   2  15        1.84       28.16     30.97 o 
  -2   2  15       25.08       52.94     32.66 o 
  -1   2  15        3.69       47.31     30.41 o 
   0   2  15      516.06      420.12     55.75 o 
   1   2  15      566.49      652.71     63.07 o 
   2   2  15        0.42       28.16     24.78 o 
   3   2  15       74.64       56.32     28.72 o 
   4   2  15       25.58       38.30     28.16 o 
   5   2  15       76.81       54.63     22.30 o 
  -3   3  15       26.71       70.96     35.48 o 
  -2   3  15        4.69       20.27     28.72 o 
  -1   3  15       82.08       76.59     33.23 o 
   0   3  15        3.62       20.27     23.65 o 
   1   3  15      352.93      340.15     51.81 o 
   2   3  15      772.16      675.80     63.64 o 
   3   3  15       20.00        3.94     20.84 o 
   4   3  15       22.41       14.64     24.22 o 
   5   3  15        7.90       31.18     18.39 o 
  -3   4  15       31.25       60.26     31.54 o 
  -2   4  15      112.51      175.71     41.67 o 
  -1   4  15       98.57       57.44     30.41 o 
   0   4  15      223.36      195.98     42.80 o 
   1   4  15      165.72      194.29     43.36 o 
   2   4  15      427.50      371.12     54.06 o 
   3   4  15      748.90      792.37     72.65 o 
   4   4  15      169.81      118.83     39.98 o 
   5   4  15      287.95      317.77     37.52 o 
  -2   5  15        3.72       72.08     30.41 o 
  -1   5  15       82.46      120.52     36.04 o 
   0   5  15      156.23      210.62     43.93 o 
   1   5  15      749.82      653.83     64.76 o 
   2   5  15      947.36      899.93     78.28 o 
   3   5  15       20.41       12.95     25.34 o 
   4   5  15       22.79       30.97     27.03 o 
  -1   6  15       63.91       75.46     32.10 o 
   0   6  15       78.12      122.21     38.30 o 
   1   6  15        4.84       28.16     27.59 o 
   2   6  15      296.41      229.21     49.00 o 
   3   6  15      794.12      796.88     78.28 o 
   4   6  15      285.49      372.81     60.26 o 
   0   7  15       61.42      132.34     39.98 o 
   1   7  15      156.42      241.60     49.00 o 
   2   7  15      199.97      210.62     49.00 o 
   3   7  15       36.12       69.27     32.66 o 
  -1  -2  16      280.06      243.29     54.63 o 
   0  -2  16      138.38      150.36     45.62 o 
   1  -2  16      142.89      131.78     45.05 o 
   2  -2  16      181.62      282.14     54.63 o 
  -2  -1  16      253.39      268.07     53.50 o 
  -1  -1  16      106.58       68.14     37.17 o 
   0  -1  16        9.02       50.68     33.79 o 
   1  -1  16       49.91       77.15     35.48 o 
   2  -1  16       63.11       59.13     31.54 o 
   3  -1  16      546.28      582.31     70.40 o 
  -2   0  16        6.70       29.28     32.66 o 
  -1   0  16      256.53      399.85     59.70 o 
   0   0  16      124.01      202.18     46.18 o 
   1   0  16       92.58      148.11     41.67 o 
   2   0  16       88.75      261.87     50.68 o 
   3   0  16       25.27       37.17     24.78 o 
  -2   1  16      362.59      515.29     65.89 o 
  -1   1  16       57.63       86.73     36.04 o 
   0   1  16       30.57       33.23     29.28 o 
   1   1  16       21.16       59.13     29.85 o 
   2   1  16        0.20       27.03     25.91 o 
   3   1  16      126.96      109.82     36.04 o 
   4   1  16        3.79       29.85     25.34 o 
  -2   2  16       10.06       18.58     28.16 o 
  -1   2  16      287.90      237.65     47.87 o 
   0   2  16        8.63       43.93     30.41 o 
   1   2  16       57.96       78.84     34.35 o 
   2   2  16       54.23        9.57     20.27 o 
   3   2  16      119.36      158.25     40.55 o 
   4   2  16      397.51      345.78     58.01 o 
  -2   3  16       46.88       60.26     33.79 o 
  -1   3  16       40.11       77.15     31.54 o 
   0   3  16      573.54      413.92     58.01 o 
   1   3  16      232.87      168.39     42.80 o 
   2   3  16        0.51       25.91     21.96 o 
   3   3  16      129.75      135.16     40.55 o 
   4   3  16      101.84      180.21     47.31 o 
  -1   4  16      330.80      279.33     49.56 o 
   0   4  16        2.85       20.84     25.34 o 
   1   4  16      234.18      341.28     55.19 o 
   2   4  16       76.13       93.49     35.48 o 
   3   4  16      203.27      261.87     51.25 o 
  -1   5  16      135.37      269.19     49.56 o 
   0   5  16      435.58      531.63     64.76 o 
   1   5  16      212.38      171.76     43.36 o 
   2   5  16        0.33       12.39     26.47 o 
   3   5  16       12.33       45.05     23.09 o 
   1   6  16      326.52      438.70     63.64 o 
   0   1  17        8.98       36.61     25.91 o 
   1   1  17      122.34      130.09     39.98 o 
   0   2  17       14.78       61.38     29.85 o 
   1   2  17       11.68       58.01     29.28 o 
   2   2  17      482.00      421.25     61.38 o 
   1   3  17      192.17      204.43     43.93 o 
                                                 
